# Supplementary material for: MazF Endoribonucleolytic Toxin Conserved in Nitrospira Specifically Cleaves the AACU, AACG, and AAUU Motifs
Source: Toxins (Basel). 2020 Apr 30;12(5):287. doi: 10.3390/toxins12050287 (PMC7291052; doi:10.3390/toxins12050287)
Supplement: Supplementary file 1 [file toxins-12-00287-s001.zip]

Archive with 11 entries (8 files):
- supplementary materials/
- supplementary materials/Figure S1-S5/
- supplementary materials/Figure S1-S5/Figure S1-S5.pdf
- supplementary materials/Figure S1-S5/toxins-777662-Figure S1-S5.pdf
- supplementary materials/Table S1-S3/
- supplementary materials/Table S1-S3/Table S1.xlsx
- supplementary materials/Table S1-S3/Table S2.xlsx
- supplementary materials/Table S1-S3/Table S3.xlsx
- supplementary materials/Table S1-S3/toxins-777662-Table S1.xlsx
- supplementary materials/Table S1-S3/toxins-777662-Table S2.xlsx
- supplementary materials/Table S1-S3/toxins-777662-Table S3.xlsx
