# Supplementary material for: MazF Endoribonucleolytic Toxin Conserved in Nitrospira Specifically Cleaves the AACU, AACG, and AAUU Motifs
Source: Toxins (Basel). 2020 Apr 30;12(5):287. doi: 10.3390/toxins12050287 (PMC7291052; doi:10.3390/toxins12050287)
Supplement: Supplementary file 1 [file toxins-12-00287-s001.zip › supplementary materials/Table S1-S3/Table S1.xlsx]

## Sheet: Sheet1
Table S1. Fifty most frequent nucleotide sequences selected from all five references.
Rank	RNA	Position	Coverage	Relative coverage increase	Sequence
1	1000-3	59	11529	24.74	CGUUAAUUAGG
2	1000-4	198	31773	17.59	CCAGAAUUUGC
3	1000-4	18	5391	10.08	ACUGUACUCUC
4	1000-5	806	29354	8.71	AGAGAACUAUA
5	1000-1	113	28435	6.61	AAAGAACUGGG
6	1000-2	277	16381	6.54	UCGUAAUGGUU
7	1000-5	372	65010	5.27	CCGUAACUACU
8	1000-3	642	53565	4.98	UUCGAAUUUCG
9	1000-2	714	41061	4.1	CGUUAACUGGC
10	1000-2	71	8294	3.98	ACCGAAUCCCU
11	1000-5	174	21606	3.78	UAGGAAUGAUC
12	1000-4	777	22118	3.45	CAAUAACUUUG
13	1000-1	768	47589	3.35	CGGGAACGUCU
14	1000-2	364	46134	2.91	GAAUAACUACU
15	1000-3	882	34374	2.89	GAUGAAUCCGC
16	1000-3	180	25217	2.83	UGCGAAUUUGG
17	1000-1	606	56635	2.67	CUGUAACUGAC
18	1000-4	480	28175	2.2	CCUGAAUACAC
19	1000-2	461	69623	2.07	CUUCAAUUUGU
20	1000-1	513	18572	1.98	GUGCAAUUCGA
21	1000-2	84	17160	1.84	CGUAAACGCUG
22	1000-3	849	14737	1.84	UUCGAAUUUCG
23	1000-3	307	38702	1.74	CUCUAACUAUC
24	1000-5	271	33140	1.7	AGACAAUUUCA
25	1000-2	754	66576	1.68	GCGGAACUUCU
26	1000-5	491	82071	1.66	GACCAACUAAG
27	1000-3	631	11786	1.54	GGUAAAUCGCG
28	1000-3	80	17647	1.48	CGCAAACUCGA
29	1000-4	470	13749	1.45	GGAGUACUGAC
30	1000-4	514	44601	1.44	AUUCAACUUUA
31	1000-5	168	5528	1.39	CCGUAAUAGGA
32	1000-3	529	11420	1.39	CUCUAAUGAAU
33	1000-5	547	83773	1.36	CUUAUAUUCAG
34	1000-2	301	20683	1.3	GUGUAAUGAUA
35	1000-1	332	17530	1.27	CAGAAAUCACU
36	1000-3	218	32025	1.2	UUGAAAUCACC
37	1000-1	523	21954	1.2	ACAGAACGGAG
38	1000-4	822	24336	1.19	AAGUAACUCAG
39	1000-3	808	22370	1.19	UCCCAAUUCAA
40	1000-2	607	37511	1.19	UAACAACUACU
41	1000-1	283	24890	1.18	UCUCAACUGCG
42	1000-3	370	39689	1.17	GGCAAAUGAUC
43	1000-3	533	13428	1.17	AAUGAAUAUCG
44	1000-3	278	28637	1.17	CUGUAACGACG
45	1000-5	575	90896	1.16	GCGAUACUGAU
46	1000-1	386	17829	1.16	CACGAACGCCA
47	1000-4	663	25821	1.15	CCUUAAUAAGC
48	1000-2	361	15754	1.15	GGUGAAUAACU
49	1000-3	493	15659	1.13	ACCUAAUAAUA
50	1000-1	561	22495	1.13	ACGUUAUUGCA
