# Supplementary material for: MazF Endoribonucleolytic Toxin Conserved in Nitrospira Specifically Cleaves the AACU, AACG, and AAUU Motifs
Source: Toxins (Basel). 2020 Apr 30;12(5):287. doi: 10.3390/toxins12050287 (PMC7291052; doi:10.3390/toxins12050287)
Supplement: Supplementary file 1 [file toxins-12-00287-s001.zip › supplementary materials/Table S1-S3/Table S2.xlsx]

## Sheet: Table S2
Table S2. Analysis of intracellular targets of MazF-nd1
Annotation	Length (bp)	K	E	P
>10001|ID:45153433| putative Response regulator, CheY-like	411	2	2.70818	0.753846
>10002|ID:45153434| protein of unknown function	234	3	1.94136	0.307387
>10003|ID:45153435| conserved protein of unknown function	351	1	2.32839	0.903307
>10004|ID:45153436| conserved protein of unknown function	426	4	4.54551	0.666711
>10005|ID:45153437| conserved protein of unknown function	363	3	3.71754	0.719019
>10006|ID:45153438| conserved protein of unknown function	162	1	1.51758	0.78235
>10007|ID:45153439| conserved protein of unknown function	657	9	4.57708	0.0433466
>10008|ID:45153440| protein of unknown function	222	0	1.19221	1
>10009|ID:45153441| protein of unknown function	111	2	1.03312	0.276477
>20001|ID:45153442| protein of unknown function	282	4	2.01603	0.14513
>20002|ID:45153443| Linear gramicidin synthase subunit C [Includes: ATP-dependent valine adenylase ; ATP-dependent D-valine adenylase ; Valine racemase [ATP-hydrolyzing] ; ATP-dependent tryptophan adenylase ; ATP-dependent tryptophan/phenylalanine/tyrosine adenylase] (fragment)	4722	26	27.1358	0.612544
>30001|ID:45153444|istB| putative Insertion sequence IS21 ATP-binding protein	792	6	5.61597	0.491219
>30002|ID:45153445| transposase	1239	9	5.72727	0.125424
>30003|ID:45153446| protein of unknown function	3822	37	39.2513	0.662784
>30004|ID:45153447| protein of unknown function	342	5	3.83471	0.338722
>30005|ID:45153448| Integrase (fragment)	204	2	1.91895	0.572852
>30006|ID:45153449| conserved protein of unknown function	219	1	2.06639	0.874612
>30007|ID:45153450| transposase (fragment)	183	2	2.15668	0.636485
>30008|ID:45153451| transposase (fragment)	624	7	4.56346	0.17647
>30009|ID:45153452| protein of unknown function	324	1	1.65091	0.80894
>30010|ID:45153453| protein of unknown function	270	1	1.4148	0.757939
>30011|ID:45153454| protein of unknown function	171	0	0.828477	1
>30012|ID:45153455| Low calcium response locus protein S (fragment)	111	1	1.4955	0.778193
>30013|ID:45153456| Insertion element ISR1 uncharacterized 10 kDa protein A3 (fragment)	123	1	1.19661	0.699593
>30014|ID:45153457| putative General secretion pathway protein D	2442	25	22.1563	0.299335
>30015|ID:45153458|gspG| General secretion pathway protein G	399	1	3.14168	0.957328
>30016|ID:45153459| protein of unknown function	804	9	7.30198	0.310609
>30017|ID:45153460|gspE| General secretion pathway protein E	1722	24	14.9736	0.0186595
>30018|ID:45153461| protein of unknown function	951	6	6.01947	0.557962
>30019|ID:45153462| protein of unknown function	684	3	4.92315	0.869658
>30020|ID:45153463| conserved protein of unknown function	609	8	4.83027	0.115411
>30021|ID:45153464| protein of unknown function	651	4	5.197	0.762691
>30022|ID:45153465| conserved protein of unknown function	7410	44	45.6693	0.617865
>30023|ID:45153466| protein of unknown function	1845	15	17.0786	0.726543
>30024|ID:45153467| protein of unknown function	306	5	4.2056	0.411538
>30025|ID:45153468| protein of unknown function	1449	15	13.6776	0.395273
>30026|ID:45153469| conserved protein of unknown function	606	12	7.63212	0.0858793
>30027|ID:45153470| conserved protein of unknown function	489	9	4.67606	0.0481337
>30028|ID:45153471| protein of unknown function	2526	25	22.0095	0.288335
>30029|ID:45153472| membrane protein of unknown function	609	7	5.35092	0.290269
>30030|ID:45153473| protein of unknown function	1365	14	14.3548	0.573374
>30031|ID:45153474| protein of unknown function	510	7	5.6579	0.338624
>30032|ID:45153475| protein of unknown function	909	7	7.03765	0.556483
>30033|ID:45153476| protein of unknown function	978	8	8.70465	0.641351
>30034|ID:45153477| protein of unknown function	384	0	2.45562	1
>30035|ID:45153478| protein of unknown function	312	0	2.42849	1
>30036|ID:45153479| conserved protein of unknown function	1005	9	8.00562	0.408239
>30037|ID:45153480| protein of unknown function	387	2	2.63113	0.739632
>30038|ID:45153481| protein of unknown function	264	0	1.95585	1
>30039|ID:45153482| protein of unknown function	1158	8	9.27547	0.708372
>30041|ID:45153484| protein of unknown function	402	1	2.46759	0.915858
>30040|ID:45153483| conserved protein of unknown function	276	0	1.71238	1
>30042|ID:45153485| protein of unknown function	1008	7	7.87075	0.671514
>30043|ID:45153486| protein of unknown function	126	1	0.835181	0.567438
>30044|ID:45153487| protein of unknown function	213	1	0.62719	0.466411
>30045|ID:45153488| DNA repair protein RadC	504	3	3.15476	0.611349
>30046|ID:45153489| protein of unknown function	261	3	3.32903	0.648083
>30047|ID:45153490| putative Integrase family protein	1122	17	13.1169	0.171763
>30048|ID:45153491| Integrase	1128	10	12.0225	0.760974
>30049|ID:45153492| protein of unknown function	195	2	1.67744	0.500648
>40001|ID:45153493| conserved protein of unknown function	1128	13	8.42555	0.085701
>40002|ID:45153494| protein of unknown function	267	3	3.62942	0.704399
>40003|ID:45153495| protein of unknown function	1245	10	10.1771	0.564618
>40004|ID:45153496| conserved protein of unknown function	648	8	6.03338	0.259997
>40005|ID:45153497| protein of unknown function	903	9	8.91914	0.534255
>50001|ID:45153498| transposase (fragment)	576	1	3.41961	0.967609
>50002|ID:45153499| transposase	297	1	2.31812	0.902442
>50003|ID:45153500| conserved protein of unknown function	378	3	4.17242	0.787717
>50004|ID:45153501| conserved protein of unknown function	342	3	3.79738	0.732317
>50005|ID:45153502|yfhA| putative DNA-binding response regulator in two-component system	1416	15	14.5422	0.487129
>50006|ID:45153503| conserved exported protein of unknown function	771	11	8.35128	0.219472
>50007|ID:45153504| putative Sensor histidine kinase	1473	14	12.4314	0.36444
>50008|ID:45153505| conserved membrane protein of unknown function	819	5	4.74062	0.513277
>50009|ID:45153506|clpB| protein disaggregation chaperone	2595	30	25.7286	0.223052
>50010|ID:45153507| conserved protein of unknown function	426	5	4.08109	0.387076
>50011|ID:45153508| conserved protein of unknown function	231	0	1.33421	1
>50012|ID:45153509| conserved protein of unknown function	1530	10	8.91536	0.401409
>50013|ID:45153510| protein of unknown function	243	5	2.15962	0.0673314
>50014|ID:45153511| conserved protein of unknown function	636	6	5.40344	0.45476
>50015|ID:45153512| putative Regulator protein, AsnC family	237	2	2.3918	0.691333
>50016|ID:45153513| putative Oxidoreductase, GFO/IDH/MOCA family	990	6	5.51923	0.474624
>50017|ID:45153514| putative Carboxymethylenebutenolidase	792	3	7.27764	0.976432
>50018|ID:45153515| conserved exported protein of unknown function	1026	11	9.0083	0.294474
>50019|ID:45153516| conserved membrane protein of unknown function	396	2	1.49641	0.441289
>50020|ID:45153517| conserved membrane protein of unknown function	528	7	3.38414	0.0561263
>50021|ID:45153518| conserved protein of unknown function	501	7	4.13031	0.123824
>50022|ID:45153519| protein of unknown function	120	2	1.09888	0.30073
>50023|ID:45153520| putative Repressor LexA	546	8	5.03584	0.13617
>50024|ID:45153521| putative DNA polymerase IV	1185	11	7.95208	0.178707
>50025|ID:45153522|dnaE| DNA polymerase III, alpha subunit	3102	21	24.3762	0.781098
>50026|ID:45153523| conserved protein of unknown function	891	12	9.50648	0.24784
>50027|ID:45153524| conserved membrane protein of unknown function	1278	15	11.4497	0.179687
>50028|ID:45153525| conserved protein of unknown function	180	0	1.7103	1
>50029|ID:45153526| protein of unknown function	384	5	2.94748	0.175315
>50030|ID:45153527| conserved protein of unknown function	276	5	2.76364	0.145738
>50031|ID:45153528| conserved protein of unknown function	969	11	6.35176	0.0582812
>50032|ID:45153529| conserved protein of unknown function	1212	12	9.39619	0.236373
>50033|ID:45153530| conserved protein of unknown function	2529	26	18.3357	0.0524263
>50034|ID:45153531| conserved protein of unknown function	321	2	3.36509	0.850606
>50035|ID:45153532| conserved protein of unknown function	3318	26	22.7135	0.271121
>50036|ID:45153533| conserved protein of unknown function	2082	15	12.99	0.323527
>50037|ID:45153534| conserved protein of unknown function	2808	26	17.5052	0.0335432
>50038|ID:45153535| conserved protein of unknown function	2484	25	15.9291	0.0209553
>50039|ID:45153536| conserved protein of unknown function	366	2	1.81665	0.542705
>50040|ID:45153537| conserved protein of unknown function	324	2	1.59264	0.473167
>50041|ID:45153538| conserved protein of unknown function	516	3	3.66866	0.710253
>50042|ID:45153539| conserved protein of unknown function	1125	11	7.94408	0.177886
>50043|ID:45153540| conserved protein of unknown function	360	3	2.29907	0.403971
>50044|ID:45153541| conserved protein of unknown function	657	4	4.2678	0.617783
>50045|ID:45153542| conserved protein of unknown function	1506	18	10.5131	0.0216906
>50046|ID:45153543| protein of unknown function	315	1	3.26952	0.962626
>50047|ID:45153544| conserved protein of unknown function	1275	9	9.1443	0.563737
>50048|ID:45153545| conserved protein of unknown function	1521	7	9.00496	0.794483
>50049|ID:45153546| conserved protein of unknown function	255	1	1.46716	0.770406
>50050|ID:45153547| putative ATPase, AAA family	1932	21	10.927	0.00423262
>50051|ID:45153548| conserved protein of unknown function	1302	10	7.71499	0.248246
>50052|ID:45153549| conserved protein of unknown function	759	6	4.43546	0.285803
>50053|ID:45153550| conserved protein of unknown function	741	6	3.92173	0.202318
>50054|ID:45153551| conserved protein of unknown function	522	8	4.86896	0.119054
>50055|ID:45153552| putative Phage tail sheath protein	1605	9	11.2272	0.788512
>50056|ID:45153553| conserved protein of unknown function	312	5	3.1217	0.204803
>50057|ID:45153554| Sigma-54 dependent transcriptional regulator	1455	14	10.3494	0.161561
>50058|ID:45153555| protein of unknown function	225	0	2.45363	1
>50059|ID:45153556| putative Acid phosphatase, class B	867	5	7.15493	0.841796
>50060|ID:45153557| putative Acyltransferase	1176	5	6.67137	0.795661
>50061|ID:45153558| conserved protein of unknown function	3477	39	25.9729	0.00984617
>50062|ID:45153559| putative Nucleotidyl transferase, Glucose-1-phosphate thymidylyltransferase	852	6	5.72067	0.508886
>50063|ID:45153560| conserved protein of unknown function	1227	4	8.40243	0.968204
>50064|ID:45153561|proA| Gamma-glutamyl phosphate reductase	1365	11	9.50901	0.355571
>50065|ID:45153562| conserved membrane protein of unknown function	1284	2	5.48581	0.973333
>50066|ID:45153563|ltaA| L-allo-threonine aldolase	1092	6	8.50295	0.851655
>50067|ID:45153564| conserved protein of unknown function	228	3	2.1064	0.352229
>50068|ID:45153565| conserved protein of unknown function	807	5	5.26213	0.604924
>50069|ID:45153566|yqeC| putative 6-phosphogluconate dehydrogenase YqeC	894	9	7.00708	0.271318
>50070|ID:45153567|zwf| Glucose-6-phosphate 1-dehydrogenase	1545	14	12.654	0.38882
>50071|ID:45153568|trxA| Thioredoxin	315	5	2.49499	0.107347
>50072|ID:45153569| conserved protein of unknown function	672	6	4.45799	0.289602
>50073|ID:45153570| conserved protein of unknown function	1857	16	15.7014	0.503681
>50074|ID:45153571| conserved protein of unknown function	1599	22	14.6852	0.0435245
>50075|ID:45153572| conserved protein of unknown function	405	3	3.27148	0.635868
>50076|ID:45153573| putative Periplasmic chaperone Skp	558	6	6.37889	0.614301
>50077|ID:45153574| conserved protein of unknown function	1071	10	6.81295	0.150383
>50078|ID:45153575| putative Thiosulfate sulfurtransferase glpE	381	2	2.41662	0.696139
>50079|ID:45153576| conserved protein of unknown function	1011	4	7.86023	0.954031
>50080|ID:45153577|serS| seryl-tRNA synthetase, also charges selenocysteinyl-tRNA with serine	1287	14	12.5391	0.376173
>50081|ID:45153578| protein of unknown function	192	1	2.0948	0.878336
>50082|ID:45153579| putative Zinc transporter ZupT	753	3	4.43015	0.819252
>50083|ID:45153580| protein of unknown function	87	2	0.840789	0.205644
>50084|ID:45153581| Putative HTH-type transcriptional regulator, AraC family (modular protein)	504	9	5.04731	0.0702227
>50085|ID:45153582| conserved protein of unknown function	924	6	7.29585	0.736539
>50086|ID:45153583| putative RNA polymerase sigma factor FecI (Sigma-19)	522	4	4.90415	0.722578
>50087|ID:45153584| protein of unknown function	177	1	1.27582	0.722107
>50088|ID:45153585|fecR| Protein FecR, ferric citrate sensor	990	9	7.55413	0.345242
>50089|ID:45153586| putative Ferric iron uptake protein	2577	32	24.6884	0.088051
>50090|ID:45153587| protein of unknown function	186	0	1.7983	1
>50091|ID:45153588| conserved membrane protein of unknown function	1227	5	7.83667	0.89139
>50092|ID:45153589| Ferric uptake regulation protein Fur (modular protein)	1125	10	8.8665	0.394937
>50093|ID:45153590| putative RNA polymerase sigma factor FecI (Sigma-19)	519	3	4.59214	0.837759
>50094|ID:45153591| protein of unknown function	366	3	2.85363	0.544022
>50095|ID:45153592|fecR| Protein FecR, ferric citrate sensor	1002	8	6.77441	0.3676
>50096|ID:45153593|fhuA| Ferrichrome iron receptor	2562	28	22.037	0.123204
>50097|ID:45153594| conserved protein of unknown function	255	0	2.36715	1
>50098|ID:45153595| ECF-type RNA polymerase sigma factor, sigma-70 family	585	4	4.77037	0.702368
>50099|ID:45153596| putative Anti-FecI sigma factor, FecR	1020	9	7.50908	0.339028
>50100|ID:45153597| TonB-dependent siderophore receptor	2469	26	20.8415	0.152678
>50101|ID:45153598| conserved protein of unknown function	423	2	5.19232	0.966323
>50102|ID:45153599| protein of unknown function	168	2	1.30877	0.376716
>50103|ID:45153600| putative Prolyl oligopeptidase	2106	15	19.1125	0.857105
>50104|ID:45153601|exbB| Biopolymer transport protein ExbB	426	7	2.90575	0.0284926
>50105|ID:45153602|exbD| Biopolymer transport protein ExbD	375	4	2.81348	0.310904
>50106|ID:45153603| conserved protein of unknown function	966	11	7.40908	0.129244
>50107|ID:45153604| conserved exported protein of unknown function	456	5	4.40151	0.44948
>50108|ID:45153605| putative Multidrug efflux transporter, membrane fusion protein	1080	10	8.60586	0.360606
>50109|ID:45153606| putative Multidrug efflux transporter	3117	24	20.3462	0.235633
>50110|ID:45153607| putative Multi-domain non-ribosomal peptide synthetase	7179	52	43.0198	0.0999093
>50111|ID:45153608| putative Multi-domain non-ribosomal peptide synthetase	8997	70	51.9541	0.00957016
>50112|ID:45153609| putative Multi-domain non-ribosomal peptide synthetase	7872	58	43.1425	0.0174641
>50113|ID:45153610| putative Regulatory protein, SyrP-like	1035	12	7.19665	0.0620682
>50114|ID:45153611|lgrE| Linear gramicidin dehydrogenase LgrE	762	6	3.51924	0.144481
>50115|ID:45153612| conserved protein of unknown function	246	0	2.44853	1
>50116|ID:45153613| putative Penicillin amidase	2388	19	15.3276	0.20375
>50117|ID:45153614|rhbA| Diaminobutyrate--2-oxoglutarate aminotransferase	1407	6	8.15661	0.823486
>50118|ID:45153615| Cyclic peptide transporter	1698	10	9.84966	0.52344
>50119|ID:45153616| putative Polyketide synthase	4554	29	24.7813	0.222419
>50120|ID:45153617| putative Non-ribosomal peptide synthetase	645	8	4.06156	0.0543034
>50121|ID:45153618| putative Multi-domain non-ribosomal peptide synthetase	5724	43	35.0179	0.104917
>50122|ID:45153619| conserved protein of unknown function	366	5	3.001	0.184205
>50123|ID:45153620| conserved protein of unknown function	201	4	2.0283	0.147099
>50124|ID:45153621| protein of unknown function	234	3	1.99086	0.320838
>50125|ID:45153622| putative Phage integrase	1233	15	13.9141	0.420405
>50126|ID:45153623| putative Excisionase	267	5	3.29033	0.234834
>50127|ID:45153624| DNA repair protein RadC	504	4	3.56052	0.476795
>50128|ID:45153625| protein of unknown function	129	0	0.63708	1
>50129|ID:45153626| protein of unknown function	216	1	0.782685	0.543482
>50130|ID:45153627| protein of unknown function	126	1	0.797154	0.550558
>50131|ID:45153628| protein of unknown function	1008	6	8.34171	0.839217
>50132|ID:45153629| conserved protein of unknown function	276	0	1.35789	1
>50133|ID:45153630| membrane protein of unknown function	1269	9	9.77016	0.641522
>50134|ID:45153631| protein of unknown function	579	5	4.59082	0.485487
>50135|ID:45153632| protein of unknown function	264	2	2.67177	0.747758
>50136|ID:45153633| conserved protein of unknown function	993	9	8.1859	0.43349
>50137|ID:45153634| protein of unknown function	288	2	2.64173	0.742008
>50138|ID:45153635| protein of unknown function	183	2	2.34774	0.681991
>50139|ID:45153636| conserved protein of unknown function	732	8	9.1996	0.700519
>50140|ID:45153637| conserved protein of unknown function	2007	18	22.0214	0.833544
>50141|ID:45153638| conserved protein of unknown function	432	9	3.54468	0.0103218
>50142|ID:45153639|vsr| XorII very short patch repair endonuclease	375	2	3.69672	0.88473
>50143|ID:45153640| Conserved hypothethical protein	858	14	10.321	0.158744
>50144|ID:45153641| Cytosine-specific methyltransferase	1146	13	10.6283	0.270726
>50145|ID:45153642| conserved protein of unknown function	168	0	1.54958	1
>50146|ID:45153643| protein of unknown function	210	3	2.63727	0.491904
>50147|ID:45153644| protein of unknown function	240	4	1.40998	0.0543153
>50148|ID:45153645| conserved protein of unknown function	252	2	2.02245	0.601153
>50149|ID:45153646|lgt| Prolipoprotein diacylglyceryl transferase	834	6	4.48247	0.293838
>50150|ID:45153647| conserved protein of unknown function	405	0	3.07395	1
>50151|ID:45153648| conserved protein of unknown function	3387	29	21.2429	0.0623841
>50152|ID:45153649| conserved protein of unknown function	3231	31	18.2541	0.00395182
>50153|ID:45153650| putative Thioredoxin	267	3	2.28131	0.399323
>50154|ID:45153651|pgm| phosphoglucomutase	1653	22	13.5098	0.0201397
>50155|ID:45153652| conserved exported protein of unknown function	699	6	5.31599	0.439516
>50156|ID:45153653| conserved protein of unknown function	366	2	2.25805	0.660284
>50157|ID:45153654| conserved protein of unknown function	1212	9	8.24385	0.441566
>50158|ID:45153655| conserved protein of unknown function	1323	10	9.67098	0.500609
>50159|ID:45153656| conserved exported protein of unknown function	432	4	3.57433	0.479831
>50160|ID:45153657| conserved exported protein of unknown function	423	0	2.97608	1
>50161|ID:45153658| conserved protein of unknown function	306	3	2.22967	0.385457
>50162|ID:45153659|top6A| Type 2 DNA topoisomerase 6 subunit A	1107	16	10.3715	0.0619617
>50163|ID:45153660|top6B| Type 2 DNA topoisomerase 6 subunit B	2115	19	18.5821	0.492305
>50164|ID:45153661| conserved protein of unknown function	261	2	2.43579	0.70072
>50165|ID:45153662| conserved protein of unknown function	474	3	2.99562	0.576541
>50166|ID:45153663| conserved protein of unknown function	1584	10	12.417	0.793201
>50167|ID:45153664| conserved protein of unknown function	177	0	1.96614	1
>50168|ID:45153665| conserved protein of unknown function	204	0	2.54185	1
>50169|ID:45153666| protein of unknown function	234	0	1.74498	1
>50170|ID:45153667| conserved protein of unknown function	528	6	3.93752	0.204565
>50171|ID:45153668| conserved protein of unknown function	591	5	3.95978	0.363279
>50172|ID:45153669| conserved protein of unknown function	438	6	3.60995	0.156451
>50173|ID:45153670| conserved exported protein of unknown function	576	9	4.5117	0.0401586
>50174|ID:45153671| conserved protein of unknown function	402	4	3.27977	0.415443
>50175|ID:45153672| conserved protein of unknown function	513	4	4.88233	0.719396
>50176|ID:45153673| conserved membrane protein of unknown function	441	4	1.89128	0.123401
>50177|ID:45153674| conserved protein of unknown function	342	6	2.75224	0.0602538
>50178|ID:45153675| conserved protein of unknown function	123	1	0.800328	0.552021
>50179|ID:45153676| conserved protein of unknown function	945	2	5.84489	0.98044
>50180|ID:45153677| protein of unknown function	303	3	2.09129	0.348102
>50181|ID:45153678| conserved protein of unknown function	399	0	2.98179	1
>50182|ID:45153679|lnt| Apolipoprotein N-acyltransferase	1635	11	10.1578	0.436758
>50183|ID:45153680|prfB| Peptide chain release factor 2	1137	19	10.6774	0.0130645
>50184|ID:45153681|lysU| lysine tRNA synthetase, inducible	1482	22	13.4644	0.0194387
>50185|ID:45153682|lolC| Lipoprotein-releasing system, transmembrane protein LolC	1278	8	10.1359	0.792856
>50186|ID:45153683|lolD| outer membrane-specific lipoprotein transporter subunit ; ATP-binding component of ABC superfamily	669	14	6.02403	0.00358821
>50187|ID:45153684| conserved exported protein of unknown function	1146	15	9.02242	0.0415518
>50188|ID:45153685| conserved protein of unknown function	558	5	5.01552	0.563033
>50189|ID:45153686| conserved protein of unknown function	1074	7	6.67722	0.501504
>50190|ID:45153687|trpA| Tryptophan synthase alpha chain	801	6	5.07651	0.397504
>50191|ID:45153688|trpB| tryptophan synthase beta chain	1191	7	8.7852	0.773957
>50192|ID:45153689|trpF| N-(5'-phosphoribosyl)anthranilate isomerase	633	2	3.24526	0.835343
>50193|ID:45153690| conserved protein of unknown function	315	1	2.55955	0.923473
>50194|ID:45153691|trpC| Indole-3-glycerol phosphate synthase	825	5	6.57668	0.7859
>50195|ID:45153692|trpD| Anthranilate phosphoribosyltransferase	1017	7	7.27605	0.591215
>50196|ID:45153693|pabA| aminodeoxychorismate synthase, subunit II	564	7	4.83562	0.213484
>50197|ID:45153694|trpE| Anthranilate synthase component 1	1497	8	11.6107	0.892975
>50198|ID:45153695| conserved protein of unknown function	699	10	6.57837	0.128424
>50199|ID:45153696| protein of unknown function	288	7	2.84792	0.0257376
>50200|ID:45153697| conserved protein of unknown function	954	6	7.03092	0.704177
>50201|ID:45153698| conserved protein of unknown function	1899	16	14.0847	0.3387
>50202|ID:45153699|ligA| DNA ligase	2013	26	15.4165	0.00832932
>50203|ID:45153700| conserved membrane protein of unknown function	1314	11	12.3959	0.693973
>50204|ID:45153701| putative lipoprotein, RlpA-like	708	10	3.67898	0.00454632
>50205|ID:45153702| conserved protein of unknown function	411	4	3.44502	0.451868
>50206|ID:45153703| conserved protein of unknown function	291	2	1.81871	0.543472
>50207|ID:45153704| conserved protein of unknown function	1128	5	8.02837	0.902793
>50208|ID:45153705| conserved protein of unknown function	1026	7	12.5519	0.967214
>50209|ID:45153706| protein of unknown function	273	4	3.20716	0.399348
>50210|ID:45153707|nrdJ| Vitamin B12-dependent ribonucleotide reductase	3543	35	28.9851	0.151901
>50211|ID:45153708| protein of unknown function	189	1	2.3334	0.904455
>50212|ID:45153709| conserved exported protein of unknown function	372	4	2.39062	0.218904
>50213|ID:45153710| conserved membrane protein of unknown function	291	3	1.88962	0.29338
>50214|ID:45153711|ampG| muropeptide transporter	1266	5	4.95678	0.552223
>50215|ID:45153712|focA| putative formate transporter 1	843	3	3.66923	0.70995
>50216|ID:45153713|fdsA| Formate dehydrogenase, alpha subunit	2724	19	17.9612	0.434107
>50217|ID:45153714|nuoF| NADH:ubiquinone oxidoreductase, chain F	1497	9	9.01473	0.54669
>50218|ID:45153715|fdsG| Formate dehydrogenase, gamma subunit	450	3	2.83588	0.539682
>50219|ID:45153716| conserved protein of unknown function	1371	12	9.05404	0.20163
>50220|ID:45153717| conserved protein of unknown function	225	2	2.04792	0.608092
>50221|ID:45153718| putative Universal stress protein	936	4	5.68607	0.819361
>50222|ID:45153719| putative Blue copper protein	429	3	2.67457	0.50065
>50223|ID:45153720| putative Universal stress protein	501	4	3.62385	0.490324
>50224|ID:45153721| conserved protein of unknown function	675	3	4.27811	0.800806
>50225|ID:45153722| putative Universal stress protein	864	8	6.30677	0.298856
>50226|ID:45153723| conserved exported protein of unknown function	408	5	3.60134	0.293475
>50227|ID:45153724| putative tRNA modifying enzyme, MiaB-like	1275	11	9.07921	0.30305
>50228|ID:45153725|miaB| (Dimethylallyl)adenosine tRNA methylthiotransferase MiaB	1359	11	11.1265	0.555676
>50229|ID:45153726| conserved protein of unknown function	132	0	0.964736	1
>50230|ID:45153727| conserved exported protein of unknown function	1047	14	9.01901	0.0739359
>50231|ID:45153728| conserved protein of unknown function	717	10	5.21823	0.0398573
>50232|ID:45153729|mutT| Mutator MutT protein	396	5	2.6713	0.132184
>50233|ID:45153730|mutY| Endonuclease III	723	6	5.53714	0.477789
>50234|ID:45153731| conserved protein of unknown function	372	2	3.23042	0.833976
>50235|ID:45153732| protein of unknown function	186	0	1.39699	1
>50236|ID:45153733| conserved protein of unknown function	324	1	2.82966	0.941703
>50237|ID:45153734| conserved membrane protein of unknown function	618	6	4.46459	0.2907
>50238|ID:45153735|fabG| 3-oxoacyl-(Acyl-carrier-protein) reductase	720	4	4.82573	0.710581
>50239|ID:45153736| protein of unknown function	270	0	2.15589	1
>50240|ID:45153737| conserved protein of unknown function	3540	44	22.6599	4.29695e-05
>50241|ID:45153738| putative Metallophosphoesterase, DNA repair exonuclease SbcCD, subunit D	1260	9	6.5078	0.208893
>50242|ID:45153739| protein of unknown function	285	1	2.2166	0.891971
>50243|ID:45153740| protein of unknown function	336	0	2.20506	1
>50244|ID:45153741| RNA polymerase sigma factor, sigma-70 family	588	6	4.12097	0.23355
>50245|ID:45153742| protein of unknown function	441	2	3.01491	0.804096
>50246|ID:45153743| conserved protein of unknown function	1065	7	9.74841	0.854381
>50247|ID:45153744| protein of unknown function	243	2	2.07449	0.614997
>50248|ID:45153745| protein of unknown function	648	5	5.06794	0.572076
>50249|ID:45153746| conserved protein of unknown function	219	3	1.69807	0.241951
>50250|ID:45153747| conserved protein of unknown function	276	2	2.1936	0.645046
>50251|ID:45153748| putative Iron-sulfur cluster assembly protein	309	5	3.10213	0.201382
>50252|ID:45153749| putative Nudix hydrolase, MutT family	543	5	3.99939	0.371042
>50253|ID:45153750|rlmL| Ribosomal RNA large subunit methyltransferase L	1170	14	8.70932	0.0594389
>50254|ID:45153751| protein of unknown function	186	0	1.40127	1
>50255|ID:45153752|otsA| Alpha,alpha-trehalose-phosphate synthase (UDP-forming)	1656	17	11.4443	0.0731998
>50256|ID:45153753| conserved protein of unknown function	1983	15	14.0437	0.43421
>50257|ID:45153754|lon| Lon protease	2397	23	18.8654	0.19703
>50259|ID:45153756| protein of unknown function	459	3	3.54719	0.688887
>50258|ID:45153755|msrB| Peptide methionine sulfoxide reductase MsrB	420	4	3.99152	0.565805
>50260|ID:45153757| protein of unknown function	87	1	0.644655	0.47646
>50261|ID:45153758| conserved exported protein of unknown function	1167	10	9.21356	0.440817
>50262|ID:45153759| conserved exported protein of unknown function	402	1	3.65825	0.974654
>50263|ID:45153760| conserved exported protein of unknown function	750	6	5.55646	0.481086
>50264|ID:45153761| conserved protein of unknown function	579	7	3.52775	0.0668515
>50265|ID:45153762| putative Cyclase	813	6	5.44319	0.461577
>50266|ID:45153763|rlp| Ribulose bisphosphate carboxylase-like protein (RuBisCO type IV-like protein)	1170	8	7.64543	0.49686
>50267|ID:45153764| protein of unknown function	294	1	3.64113	0.974373
>50268|ID:45153765| putative Metal dependent phosphohydrolase	1347	16	11.8097	0.141169
>50269|ID:45153766| conserved protein of unknown function	2304	19	16.3206	0.284255
>50270|ID:45153767| conserved exported protein of unknown function	831	13	6.06961	0.00937815
>50271|ID:45153768| putative Peroxiredoxin	636	10	6.06945	0.0877819
>50272|ID:45153769| conserved protein of unknown function	369	4	3.3233	0.425128
>50273|ID:45153770| conserved protein of unknown function	2949	28	21.1211	0.0860757
>50274|ID:45153771| protein of unknown function	828	11	10.4262	0.470459
>50275|ID:45153772| protein of unknown function	573	4	6.69448	0.902196
>50276|ID:45153773| conserved protein of unknown function	243	4	1.62251	0.0812886
>50277|ID:45153774| conserved protein of unknown function	714	8	5.42361	0.180454
>50278|ID:45153775| protein of unknown function	210	4	2.05407	0.151886
>50279|ID:45153776| exported protein of unknown function	312	1	3.58036	0.972711
>50280|ID:45153777| protein of unknown function	666	4	5.81328	0.83255
>50281|ID:45153778|istB| putative Insertion sequence IS21 ATP-binding protein	780	5	5.97062	0.71202
>50282|ID:45153779|istA| Integrase	1338	8	7.43866	0.466538
>50283|ID:45153780| protein of unknown function	378	1	2.68499	0.932434
>50284|ID:45153781| transposase	1062	8	7.51928	0.478454
>50285|ID:45153782| conserved protein of unknown function	336	3	2.91993	0.559566
>50286|ID:45153783| conserved protein of unknown function	1068	9	10.6243	0.734228
>50287|ID:45153784| protein of unknown function	318	2	2.84903	0.778524
>50288|ID:45153785| putative Protein kinase	1059	14	13.6503	0.498536
>50289|ID:45153786| conserved protein of unknown function	1494	14	20.7082	0.951961
>50290|ID:45153787| conserved protein of unknown function	300	2	4.1953	0.923154
>50291|ID:45153788| conserved protein of unknown function	288	4	3.37348	0.436324
>50292|ID:45153789| putative Phage integrase	1257	16	14.2172	0.351831
>50293|ID:45153790|atoC| fused response regulator of ato opeon, in two-component system with AtoS: response regulator ; sigma54 interaction protein	1416	14	14.4425	0.582375
>50294|ID:45153791| conserved protein of unknown function	2055	14	17.0655	0.804506
>50295|ID:45153792| putative Sensor histidine kinase FleS	1290	12	10.9375	0.413237
>50296|ID:45153793|atoC| fused response regulator of ato opeon, in two-component system with AtoS: response regulator ; sigma54 interaction protein	1419	18	12.2343	0.071519
>50297|ID:45153794|flgB| Flagellar basal body rod protein FlgB	408	8	4.4053	0.0778849
>50298|ID:45153795|flgC| flagellar component of cell-proximal portion of basal-body rod	450	4	4.13238	0.592948
>50299|ID:45153796|fliE| Flagellar hook-basal body complex protein FliE	312	3	2.70903	0.509348
>50300|ID:45153797|fliF| Flagellar M-ring protein	1557	20	12.9146	0.0397338
>50301|ID:45153798|fliG| Flagellar motor switch protein FliG	996	11	10.0289	0.420598
>50302|ID:45153799| putative Flagellar biosynthesis protein FliH with response regulator receiver domain (Modular protein)	1050	15	8.24286	0.0212985
>50303|ID:45153800|fliI| flagellum-specific ATP synthase	1308	7	8.53196	0.748089
>50304|ID:45153801| putative Flagellar biosynthesis protein FliJ	441	8	4.13061	0.058405
>50305|ID:45153802| conserved exported protein of unknown function	633	6	6.0556	0.564021
>50306|ID:45153803| Putative Flagellar hook-length control protein FliK (modular protein)	1575	18	14.5427	0.212743
>50307|ID:45153804|flgD| Flagellar hook capping protein FlgD	291	1	3.54857	0.971861
>50308|ID:45153805|flgE| Flagellar hook protein FlgE	1224	22	10.9761	0.00208944
>50309|ID:45153806|fliL| Flagellar basal body-associated protein FliL	537	6	5.07962	0.398073
>50310|ID:45153807|fliM| Flagellar motor switch protein FliM	972	9	9.54338	0.614436
>50311|ID:45153808|fliN| Flagellar motor switch protein FliN	375	7	3.30835	0.0507203
>50312|ID:45153809| putative Flagellar biosynthetic protein FliO, export component	369	2	2.13722	0.630703
>50313|ID:45153810|fliP| flagellar biosynthesis protein	801	3	5.05473	0.880672
>50314|ID:45153811|fliQ| flagellar biosynthesis protein	270	1	2.40492	0.910706
>50315|ID:45153812|fliR| Flagellar biosynthetic protein fliR	789	5	5.20282	0.595016
>50316|ID:45153813|flhB| Flagellar biosynthetic protein FlhB	1083	7	9.2062	0.812526
>50317|ID:45153814|flhA| putative flagellar export pore protein	2109	21	15.354	0.0978545
>50318|ID:45153815| putative Flagellar biosynthetic protein FlhF, GTP binding	1284	13	8.94804	0.119713
>50319|ID:45153816|fleN| Site-determining protein	867	9	6.58213	0.217618
>50320|ID:45153817|fliA| RNA polymerase sigma factor FliA	762	9	7.23419	0.301418
>50321|ID:45153818| conserved protein of unknown function	876	10	6.71476	0.140977
>50322|ID:45153819| protein of unknown function	186	3	1.78143	0.264124
>50323|ID:45153820| protein of unknown function	117	0	1.23631	1
>50324|ID:45153821|flgF| Flagellar basal-body rod protein FlgF	768	13	7.13414	0.0300497
>50325|ID:45153822|flgG| flagellar component of cell-distal portion of basal-body rod	792	16	6.70631	0.0015029
>50326|ID:45153823| putative Flagella basal body P-ring formation protein FlgA	798	8	5.07832	0.141015
>50327|ID:45153824|flgH| Flagellar L-ring protein	693	6	6.0641	0.565307
>50328|ID:45153825|flgI| fragment of flagellar basal body P-ring protein (part 1)	852	3	6.36762	0.953131
>50329|ID:45153826|flgI| fragment of flagellar basal body P-ring protein (part 2)	375	5	3.11803	0.204296
>50330|ID:45153827| putative Peptidoglycan hydrolase FlgJ	330	5	3.81103	0.334083
>50331|ID:45153828|flgM| Anti-sigma 28 factor FlgM	306	6	3.24206	0.109153
>50332|ID:45153829| putative Flagellar chaperone FlgN	453	8	3.47427	0.0252485
>50333|ID:45153830|flgK| First flagellar hook-filament junction protein FlgK	1395	21	12.496	0.0168092
>50334|ID:45153831| putative Second flagellar hook-filament junction protein FlgL	891	8	8.98241	0.675224
>50335|ID:45153832|csrA| Carbon storage regulator homolog	246	1	2.05618	0.873172
>50336|ID:45153833|fliW| Flagellar assembly factor FliW	477	6	4.16966	0.241319
>50337|ID:45153834| putative Hybrid histidine kinase	2853	31	20.9327	0.0228442
>50338|ID:45153835| putative Metal-dependent phosphohydrolase	1374	10	12.0511	0.763209
>50339|ID:45153836| conserved protein of unknown function	714	6	5.26513	0.430627
>50340|ID:45153837| putative UDP-4-amino-4-deoxy-L-arabinose-oxoglutarate aminotransferase	1194	10	9.8953	0.529376
>50341|ID:45153838| putative UDP-glucose 4-epimerase	948	14	7.19359	0.0154266
>50342|ID:45153839| putative Galactokinase	1071	9	8.83224	0.522511
>50343|ID:45153840| putative Nucleotidyl transferase	762	5	5.38287	0.624733
>50344|ID:45153841| putative Aspartate aminotransferase	1221	11	8.20817	0.204668
>50345|ID:45153842| conserved protein of unknown function	1509	8	10.3546	0.810969
>50346|ID:45153843| putative Acetolactate synthase, large subunit	1839	23	16.0589	0.0592598
>50347|ID:45153844| protein of unknown function	5361	59	38.9592	0.001594
>50348|ID:45153845| putative Glycosyltransferase, family 9	1194	6	8.39561	0.843321
>50349|ID:45153846| conserved protein of unknown function	1818	19	11.6038	0.0278386
>50350|ID:45153847| putative Glycosyl transferase, family 9	1677	15	11.7512	0.205258
>50351|ID:45153848| conserved protein of unknown function	543	4	4.08882	0.584478
>50352|ID:45153849|hag| Flagellin	828	12	6.43188	0.0311272
>50353|ID:45153850|flaG| Flagellar protein FlaG	372	0	3.35023	1
>50354|ID:45153851| putative Flagellar capping protein FliD	1392	21	14.8978	0.0776625
>50355|ID:45153852|fliS| Flagellin-specific chaperone FliS	393	4	3.40352	0.442799
>50356|ID:45153853| conserved protein of unknown function	372	6	3.20906	0.105545
>50357|ID:45153854| conserved protein of unknown function	612	2	5.11941	0.963938
>50358|ID:45153855| protein of unknown function	129	1	0.927116	0.605661
>50359|ID:45153856| putative Septum site-determining protein MinD	930	5	7.48633	0.867974
>50360|ID:45153857| conserved protein of unknown function	231	2	2.42571	0.698749
>50361|ID:45153858|cheR| Chemotaxis protein methyltransferase CheR	864	5	9.62713	0.963592
>50362|ID:45153859|cheY| chemotaxis regulator transmitting signal to flagellar motor component	381	4	4.78869	0.705787
>50363|ID:45153860| putative Chemotaxis regulator CheZ	651	7	7.98123	0.685835
>50364|ID:45153861|cheA| Chemotaxis protein histidine kinase CheA	1893	24	18.961	0.147682
>50365|ID:45153862|cheV| Chemotaxis signal transducer CheV	984	14	10.5183	0.175059
>50366|ID:45153863|cheB| fused chemotaxis regulator ; protein-glutamate methylesterase in two-component regulatory system with CheA	1116	6	10.4831	0.949885
>50367|ID:45153864| putative Methyl-accepting chemotaxis protein (MCP)	1686	21	16.9997	0.193444
>50368|ID:45153865|cheW| Chemotaxis signal transducer CheW	519	3	3.95944	0.757021
>50369|ID:45153866| conserved protein of unknown function	243	0	1.93359	1
>50370|ID:45153867|motA| Flagellar motor protein MotA	771	10	7.84006	0.263014
>50371|ID:45153868|motB| Flagellar motor protein MotB	780	13	8.37004	0.0821512
>50372|ID:45153869| putative Anti-sigma-factor antagonist	231	5	2.1091	0.0621532
>50373|ID:45153870| putative Methyl-accepting chemotaxis protein	1116	14	10.8665	0.205549
>50374|ID:45153871|cheY| Chemotaxis protein CheY homolog	372	2	3.5421	0.869749
>50375|ID:45153872|cheA| fused chemotactic sensory histidine kinase in two-component regulatory system with CheB and CheY: sensory histidine kinase ; signal sensing protein	2118	20	19.6021	0.494336
>50376|ID:45153873|cheW| purine-binding chemotaxis protein	510	7	5.03132	0.241697
>50377|ID:45153874|cheM| Globin-coupled methyl-accepting chemotaxis protein (Modular protein)	2451	27	25.9293	0.442551
>50378|ID:45153875| conserved membrane protein of unknown function	462	0	2.85221	1
>50379|ID:45153876|cheR| Chemotaxis protein methyltransferase 2	819	6	7.85516	0.796466
>50380|ID:45153877|cheD| putative chemoreceptor glutamine deamidase CheD	618	6	6.12625	0.575267
>50381|ID:45153878|cheB| fused chemotaxis regulator ; protein-glutamate methylesterase in two-component regulatory system with CheA	1050	9	8.3994	0.463245
>50382|ID:45153879| Anti-sigma factor antagonist	339	6	3.74205	0.174938
>50383|ID:45153880| Anti-sigma factor antagonist	351	4	3.06048	0.366374
>50384|ID:45153881| putative Response regulator receiver modulated Serine phosphatase	1269	8	7.77102	0.514987
>50385|ID:45153882| putative Phosphorelay protein, contains HPt domain	360	3	2.7904	0.528995
>50386|ID:45153883| putative Response regulator with ATPase domain	900	11	7.13433	0.107471
>50387|ID:45153884| conserved exported protein of unknown function	240	1	2.35477	0.906196
>50388|ID:45153885|wecB| UDP-N-acetylglucosamine 2-epimerase	1101	16	9.22087	0.0261086
>50389|ID:45153886| conserved protein of unknown function	228	2	2.45398	0.704807
>50390|ID:45153887| conserved protein of unknown function	366	4	3.60044	0.485512
>50391|ID:45153888| protein of unknown function	171	4	1.54443	0.0704591
>50392|ID:45153889| protein of unknown function	240	1	2.28932	0.899786
>50393|ID:45153890| conserved protein of unknown function	396	3	3.89544	0.747627
>50394|ID:45153891| protein of unknown function	123	1	1.08475	0.663676
>50395|ID:45153892| protein of unknown function	360	4	3.52884	0.470141
>50396|ID:45153893| conserved protein of unknown function	252	2	2.34066	0.679841
>50397|ID:45153894| conserved protein of unknown function	1962	13	11.3051	0.344879
>50398|ID:45153895| GDP-D-mannose dehydratase, NAD(P)-binding (fragment)	684	8	7.02319	0.404758
>50399|ID:45153896| transposase (fragment)	1029	10	7.70059	0.246407
>50400|ID:45153897| protein of unknown function	204	1	1.46673	0.770559
>50401|ID:45153898| putative Glycosyl transferase group 1	1260	11	14.6262	0.863686
>50402|ID:45153899| membrane protein of unknown function	1467	14	13.8008	0.51471
>50403|ID:45153900| membrane protein of unknown function	1221	11	12.2607	0.680646
>50404|ID:45153901| protein of unknown function	1206	10	13.8324	0.883823
>50405|ID:45153902| putative Coenzyme F390 synthetase-like protein	1470	10	15.6924	0.950559
>50406|ID:45153903| protein of unknown function	96	1	0.964528	0.620752
>50407|ID:45153904| Glycosyltransferase group 1	1095	16	12.1919	0.16861
>50408|ID:45153905| conserved protein of unknown function	1905	21	18.8906	0.342908
>50409|ID:45153906| Glycosyltransferase, WecB/TagA/CpsF family	741	6	6.39609	0.616579
>50410|ID:45153907| transposase	708	8	4.4405	0.081123
>50411|ID:45153908| Insertion element ISR1 uncharacterized 10 kDa protein A3	279	3	3.04988	0.589178
>50412|ID:45153909| transposase	249	3	2.14285	0.362092
>50413|ID:45153910| conserved exported protein of unknown function	690	7	6.31356	0.444158
>50414|ID:45153911| conserved membrane protein of unknown function	1608	15	12.6781	0.291934
>50415|ID:45153912| putative Undecaprenyl-phosphate alpha-N-acetylglucosaminyl 1-phosphate transferase (Modular protein)	1629	9	9.41487	0.598135
>50416|ID:45153913| conserved exported protein of unknown function	2427	25	23.7502	0.425637
>50417|ID:45153914| putative polysaccharide export protein	612	6	5.98223	0.552244
>50418|ID:45153915| conserved protein of unknown function	1236	17	12.8385	0.151969
>50419|ID:45153916| putative Lipopolysaccharide biosynthesis protein	1770	25	17.804	0.0610681
>50420|ID:45153917| putative Exopolysaccharide biosynthesis related tyrosine-protein kinase	825	4	7.3359	0.93498
>50421|ID:45153918| conserved protein of unknown function	1401	9	12.6625	0.884876
>50422|ID:45153919| putative Oxidoreductase, alcohol dehydrogenase-like protein	2151	15	18.8881	0.845562
>50423|ID:45153920| Signal transduction response regulator	723	9	6.49098	0.206544
>50424|ID:45153921| conserved protein of unknown function	864	4	6.82377	0.909446
>50425|ID:45153922| conserved protein of unknown function	498	2	3.89731	0.901505
>50426|ID:45153923| putative Exopolyphosphatase	1554	17	13.6497	0.213706
>50427|ID:45153924|phoU| Phosphate-specific transport system accessory protein PhoU homolog	669	11	5.65559	0.0293827
>50428|ID:45153925|pstB| high-affinity phosphate transport protein (ABC superfamily, atp_bind)	864	9	7.18693	0.295128
>50429|ID:45153926|pstA| Phosphate ABC transporter, auxiliary and permease protein (Modular protein)	1650	16	9.885	0.0443584
>50430|ID:45153927| putative Phosphate ABC transporter, permease protein with WD40-like region (Modular protein)	2229	21	13.5777	0.0364301
>50431|ID:45153928|pstS| Phosphate ABC transporter, periplasmic phosphate-binding protein	1020	7	8.62958	0.758518
>50432|ID:45153929| protein of unknown function	183	2	1.7675	0.528567
>50433|ID:45153930| protein of unknown function	123	1	0.676527	0.492593
>50434|ID:45153931| putative Response regulator, LuxR family	714	4	6.07758	0.856717
>50435|ID:45153932| conserved protein of unknown function	312	3	2.91073	0.55751
>50436|ID:45153933| protein of unknown function	171	1	1.39529	0.753678
>50437|ID:45153934|phoB| Phosphate regulon transcriptional regulator PhoB	705	6	5.29322	0.43554
>50438|ID:45153935| conserved protein of unknown function	240	1	1.79314	0.834693
>50439|ID:45153936| conserved membrane protein of unknown function	510	1	3.76301	0.97711
>50440|ID:45153937| protein of unknown function	639	2	5.40632	0.971701
>50441|ID:45153938| conserved protein of unknown function	396	4	2.88618	0.327191
>50442|ID:45153939|pstS| Phosphate ABC transporter, periplasmic phosphate-binding protein	1161	9	8.61053	0.492352
>50443|ID:45153940| conserved exported protein of unknown function	696	4	4.22359	0.609637
>50444|ID:45153941| putative Phosphate-selective porin	1512	23	13.2719	0.009255
>50445|ID:45153942| putative Phosphate regulon transcriptional regulatory protein PhoB	690	7	5.72942	0.350144
>50446|ID:45153943| conserved protein of unknown function	384	3	3.02717	0.58378
>50447|ID:45153944| putative Peptidoglycan-associated lipoprotein	576	2	4.22931	0.924583
>50448|ID:45153945| protein of unknown function	297	4	2.20965	0.181958
>50449|ID:45153946| conserved protein of unknown function	3699	35	26.5262	0.0648205
>50450|ID:45153947| conserved exported protein of unknown function	225	0	2.60163	1
>50451|ID:45153948| NAD-dependent malic enzyme	1443	13	10.3401	0.241122
>50452|ID:45153949| putative membrane protein	1239	6	6.15821	0.579838
>50453|ID:45153950| conserved protein of unknown function	681	11	6.3355	0.0571933
>50454|ID:45153951|rnd| Ribonuclease D	1206	16	8.20516	0.0100079
>50455|ID:45153952| conserved protein of unknown function	243	0	1.12961	1
>50456|ID:45153953| putative Arsenate reductase (Glutaredoxin)	351	2	3.33918	0.847439
>50457|ID:45153954| protein of unknown function	66	1	0.920839	0.604512
>50458|ID:45153955| conserved protein of unknown function	378	9	3.62425	0.0117271
>50459|ID:45153956| conserved protein of unknown function	390	2	2.55796	0.725414
>50460|ID:45153957| conserved protein of unknown function	237	0	0.938351	1
>50461|ID:45153958|gltA| Citrate synthase	1134	16	8.63163	0.0153508
>50462|ID:45153959| conserved protein of unknown function	90	0	0.627662	1
>50463|ID:45153960| Heat shock protein, Hsp20 family	456	3	5.19362	0.89211
>50464|ID:45153961|fumC| fumarate hydratase (fumarase C),aerobic Class II	1455	29	12.9577	7.75476e-05
>50465|ID:45153962| putative Ferredoxin-NADP(+) reductase	1371	11	12.3181	0.686258
>50466|ID:45153963|ppnK| putative inorganic polyphosphate/ATP-NAD kinase	861	9	7.24287	0.302646
>50467|ID:45153964|clpC| Negative regulator of genetic competence ClpC/MecB	2430	21	23.9304	0.754226
>50468|ID:45153965|tsaD| tRNA N6-adenosine threonylcarbamoyltransferase	1059	11	7.18076	0.111111
>50469|ID:45153966|hflX| GTPase HflX	1770	9	13.3083	0.914338
>50470|ID:45153967|nth| Endonuclease III	672	6	6.292	0.600941
>50471|ID:45153968| conserved protein of unknown function	879	9	8.11039	0.422928
>50472|ID:45153969|gmk| Guanylate kinase	717	10	8.20827	0.308945
>50473|ID:45153970|rpoZ| DNA-directed RNA polymerase subunit omega	363	6	3.80978	0.184948
>50474|ID:45153971|coaBC| putative coenzyme A biosynthesis bifunctional protein CoaBC [Includes: Phosphopantothenoylcysteine decarboxylase ; Phosphopantothenate--cysteine ligase]	1260	8	8.22316	0.578276
>50475|ID:45153972| conserved protein of unknown function	678	8	6.15818	0.277524
>50476|ID:45153973|aroQ| 3-dehydroquinate dehydratase	498	3	3.71068	0.717453
>50477|ID:45153974|efp| Elongation factor P	561	11	6.172	0.0491584
>50478|ID:45153975|accB| Acetyl CoA carboxylase, biotin carboxyl carrier protein	576	4	5.45695	0.794732
>50479|ID:45153976|accC| acetyl-CoA carboxylase, biotin carboxylase subunit	1350	12	12.175	0.55887
>50480|ID:45153977|thiE| Thiamine-phosphate synthase	615	3	3.95998	0.756924
>50481|ID:45153978|bioD| ATP-dependent dethiobiotin synthetase BioD	765	6	3.59953	0.15536
>50482|ID:45153979|fabG| 3-oxoacyl-(Acyl-carrier-protein) reductase	756	7	4.42674	0.1591
>50483|ID:45153980| conserved protein of unknown function	906	9	7.48913	0.336248
>50484|ID:45153981|putA| Bifunctional protein PutA	2982	24	17.5357	0.0814607
>50485|ID:45153982| protein of unknown function	246	1	1.89361	0.850585
>50486|ID:45153983| protein of unknown function	126	1	1.13183	0.679241
>50487|ID:45153984| Acyl-CoA desaturase	834	9	6.17326	0.170415
>50488|ID:45153985|mrp| putative Protein Mrp, ATPase	888	10	7.26604	0.196694
>50489|ID:45153986| Dioxygenase, ferredoxin subunit	306	3	2.56648	0.473732
>50490|ID:45153987| conserved protein of unknown function	369	2	4.01108	0.91043
>50491|ID:45153988| conserved protein of unknown function	354	5	2.72979	0.140806
>50492|ID:45153989| conserved protein of unknown function	447	3	3.08625	0.596678
>50493|ID:45153990| conserved protein of unknown function	375	3	1.92337	0.302537
>50494|ID:45153991| conserved protein of unknown function	1851	14	14.841	0.622146
>50495|ID:45153992| protein of unknown function	144	1	1.56471	0.792674
>50496|ID:45153993| protein of unknown function	201	3	2.24621	0.390022
>50497|ID:45153994| conserved protein of unknown function	1128	9	8.32108	0.452342
>50498|ID:45153995| conserved membrane protein of unknown function	1248	14	10.1715	0.147471
>50499|ID:45153996| conserved membrane protein of unknown function	651	5	3.91845	0.355187
>50500|ID:45153997| conserved protein of unknown function	846	7	5.85085	0.369671
>50501|ID:45153998| conserved membrane protein of unknown function	756	2	4.22564	0.924181
>50502|ID:45153999| conserved protein of unknown function	1263	15	11.6718	0.198198
>50503|ID:45154000| protein of unknown function	174	1	0.766468	0.536148
>50504|ID:45154001| conserved protein of unknown function	393	1	2.70947	0.934054
>50505|ID:45154002|ppiC| Peptidyl-prolyl cis-trans isomerase	522	7	5.4105	0.299479
>50506|ID:45154003| protein of unknown function	174	3	1.2772	0.137051
>50507|ID:45154004| conserved protein of unknown function	1530	14	14.2484	0.56224
>50508|ID:45154005| conserved exported protein of unknown function	252	1	2.88485	0.94507
>50509|ID:45154006| putative type I restriction enzyme HindVIIP M protein	1560	9	13.1813	0.909183
>50510|ID:45154007| conserved protein of unknown function	1149	10	9.09901	0.425686
>50511|ID:45154008| protein of unknown function	102	0	0.823474	1
>50512|ID:45154009| Restriction modification system DNA specificity domain protein	1167	15	11.1525	0.156242
>50513|ID:45154010| Reverse transcriptase (fragment)	819	6	9.37704	0.90665
>50514|ID:45154011| transposase	1251	7	7.33921	0.600073
>50515|ID:45154012| conserved protein of unknown function	699	10	9.96885	0.539045
>50516|ID:45154013| putative type I restriction enzyme HindVIIP R protein	3174	22	27.3823	0.872914
>50517|ID:45154014| conserved protein of unknown function	360	5	3.07035	0.196001
>50518|ID:45154015| putative Transcriptional regulator (Modular protein)	393	5	3.13117	0.206624
>50519|ID:45154016| ADP-ribose pyrophosphatase	480	1	2.74074	0.935985
>50520|ID:45154017|mazF| mRNA interferase	324	2	3.24268	0.835724
>50521|ID:45154018|mazE| Antitoxin MazE	255	2	2.51986	0.718301
>50522|ID:45154019| protein of unknown function	126	1	0.913933	0.600422
>50523|ID:45154020| protein of unknown function	879	9	6.92993	0.26127
>50524|ID:45154021| protein of unknown function	219	0	1.55755	1
>50525|ID:45154022| protein of unknown function	450	5	3.75954	0.324102
>50526|ID:45154023|mazF| mRNA interferase	312	5	3.0408	0.190828
>50527|ID:45154024| putative Sugar transporter of the major facilitator superfamily	1245	6	4.78288	0.345929
>50528|ID:45154025| conserved protein of unknown function	3414	35	25.8478	0.0488798
>50529|ID:45154026|pepP| Xaa-Pro aminopeptidase	1158	12	9.21533	0.217641
>50530|ID:45154027|sdhB| Succinate dehydrogenase/fumarate reductase, Fe-S protein subunit	975	7	6.76206	0.514677
>50531|ID:45154028| conserved protein of unknown function	441	2	3.56557	0.871936
>50532|ID:45154029|rtcB| tRNA-splicing ligase RtcB	1452	18	11.1295	0.0348009
>50533|ID:45154030| conserved protein of unknown function	366	6	2.59943	0.0483613
>50534|ID:45154031| conserved protein of unknown function	714	1	4.35566	0.987337
>50535|ID:45154032| Sensory response regulator with diguanylate cyclase domain	2127	32	16.7818	0.000574869
>50536|ID:45154033| conserved protein of unknown function	1704	16	13.3037	0.263246
>50537|ID:45154034|sthA| putative soluble pyridine nucleotide transhydrogenase	1419	12	9.97714	0.300216
>50538|ID:45154035| conserved protein of unknown function	870	10	6.98429	0.16709
>50539|ID:45154036| conserved protein of unknown function	444	8	5.50495	0.189961
>50540|ID:45154037|sdhE| Succinate dehydrogenase, subunit C	903	8	6.34166	0.303908
>50541|ID:45154038| conserved protein of unknown function	321	0	3.41064	1
>50542|ID:45154039| conserved exported protein of unknown function	762	10	6.27393	0.103184
>50543|ID:45154040| conserved protein of unknown function	1032	9	6.50841	0.208863
>50544|ID:45154041| conserved exported protein of unknown function	612	5	3.85272	0.342325
>50545|ID:45154042| conserved exported protein of unknown function	348	0	1.33526	1
>50546|ID:45154043| protein of unknown function	246	1	0.979475	0.625234
>50547|ID:45154044| putative Copper-containing nitrite reductase (NO-forming)	972	10	7.5451	0.228119
>50548|ID:45154045| putative Transcriptional regulator, Crp/Fnr family	741	5	6.278	0.751616
>50549|ID:45154046|tktA| Transketolase	1887	17	13.0966	0.170786
>50550|ID:45154047|pyrR| Bifunctional protein PyrR [Includes: Pyrimidine operon regulatory protein ; Uracil phosphoribosyltransferase]	516	8	4.43734	0.0806307
>50551|ID:45154048|pyrB| Aspartate carbamoyltransferase	921	11	6.64658	0.0746055
>50552|ID:45154049|pyrC| Dihydroorotase	1293	14	10.1933	0.149176
>50553|ID:45154050| conserved membrane protein of unknown function	504	1	2.73417	0.935537
>50554|ID:45154051|carA| carbamoyl phosphate synthetase small subunit, glutamine amidotransferase	1185	9	8.86866	0.527358
>50555|ID:45154052| putative Signal peptide peptidase SppA	1077	5	8.16913	0.910485
>50556|ID:45154053| putative Peptidase M48, Ste24p	984	9	6.73078	0.235998
>50557|ID:45154054|carB| carbamoyl-phosphate synthase, large subunit	3270	27	26.3357	0.47436
>50558|ID:45154055|greA| Transcription elongation factor GreA	579	8	5.94463	0.247684
>50559|ID:45154056| conserved protein of unknown function	801	8	6.37181	0.308232
>50560|ID:45154057| protein of unknown function	213	4	1.72814	0.0966384
>50561|ID:45154058| putative RND-type efflux transporter, membrane fusion protein	1149	18	9.41165	0.00792351
>50562|ID:45154059| conserved exported protein of unknown function	1227	12	9.70945	0.270137
>50563|ID:45154060|bioA| Adenosylmethionine-8-amino-7-oxononanoate aminotransferase	1383	12	9.94592	0.296657
>50564|ID:45154061|lepA| GTP-binding membrane protein	1953	21	19.0576	0.357419
>50565|ID:45154062|lepB| Signal peptidase I	780	6	6.80621	0.674932
>50566|ID:45154063|rfaEa| D-beta-D-heptose 7-phosphate kinase, domain I of bifunctional protein HldE	1083	11	8.38373	0.223256
>50567|ID:45154064|kdsB| 3-deoxy-manno-octulosonate cytidylyltransferase	792	9	6.44965	0.201731
>50568|ID:45154065|pyrG| CTP synthetase	1602	19	14.6345	0.154671
>50569|ID:45154066|kdsA| 2-dehydro-3-deoxyphosphooctonate aldolase	822	7	6.86967	0.531249
>50570|ID:45154067|kdsD| D-arabinose 5-phosphate isomerase	954	8	7.42698	0.464887
>50571|ID:45154068|pgsA| CDP-diacylglycerol--glycerol-3-phosphate 3-phosphatidyltransferase	615	4	4.46077	0.651955
>50572|ID:45154069|plsY| 1-acyl glycerol-3-phosphate synthetase component	615	3	3.73852	0.721913
>50573|ID:45154070| protein of unknown function	213	1	3.17257	0.959106
>50574|ID:45154071| Glycerol-3-phosphate acyltransferase (fragment)	498	3	3.30797	0.64305
>50575|ID:45154072| transposase	1533	16	9.87331	0.0439411
>50576|ID:45154073| conserved protein of unknown function	417	6	4.32574	0.267031
>50577|ID:45154074| conserved protein of unknown function	1155	20	15.3172	0.141714
>50578|ID:45154075| UBA/THIF-type NAD/FAD binding protein	2277	27	25.3174	0.394727
>50579|ID:45154076| protein of unknown function	150	1	1.44857	0.766776
>50580|ID:45154077| Patatin	1104	16	11.2588	0.105938
>50581|ID:45154078| protein of unknown function	204	0	2.33547	1
>50582|ID:45154079| protein of unknown function	243	5	3.1353	0.206959
>50583|ID:45154080| putative Similar to heavy metal efflux pump protein CzcC	1278	13	9.95729	0.203658
>50584|ID:45154081| Efflux transporter, RND family, MFP subunit (modular protein)	1683	10	14.6716	0.919698
>50585|ID:45154082| conserved protein of unknown function	357	3	3.73152	0.721392
>50586|ID:45154083|cusA| copper/silver efflux system, membrane component	3171	21	20.8855	0.519327
>50587|ID:45154084| protein of unknown function	489	6	5.3898	0.45248
>50588|ID:45154085| membrane protein of unknown function	294	0	1.53187	1
>50589|ID:45154086| protein of unknown function	123	1	0.930484	0.607065
>50590|ID:45154087| Glycosyl transferase	606	5	4.52998	0.473956
>50591|ID:45154088| protein of unknown function	339	2	3.37649	0.851848
>50592|ID:45154089| conserved protein of unknown function	303	4	3.9021	0.548355
>50593|ID:45154090| protein of unknown function	195	0	1.62717	1
>50594|ID:45154091| conserved membrane protein of unknown function	687	1	1.96276	0.859926
>50595|ID:45154092| protein of unknown function	177	0	1.41275	1
>50596|ID:45154093| Copper/silver-translocating P-type ATPase	2406	25	16.2698	0.0260323
>50597|ID:45154094| Transcriptional regulator, MerR family	441	5	3.81542	0.334995
>50598|ID:45154095| conserved protein of unknown function	375	4	3.45605	0.454316
>50599|ID:45154096| ECF subfamily RNA polymerase sigma factor	618	7	6.96906	0.546496
>50600|ID:45154097| Heavy metal-binding protein	219	2	1.65119	0.492237
>50601|ID:45154098| conserved protein of unknown function	381	4	2.7344	0.293291
>50602|ID:45154099|pacS| Probale copper-transporting ATPase PacS	2430	20	16.0089	0.187683
>50603|ID:45154100| protein of unknown function	174	4	1.95204	0.133265
>50604|ID:45154101| conserved protein of unknown function	1344	15	11.6389	0.195459
>50605|ID:45154102| conserved protein of unknown function	1257	12	10.6462	0.378399
>50606|ID:45154103|silA| putative cation efflux system protein SilA	3579	29	28.3157	0.473781
>50607|ID:45154104| protein of unknown function	345	6	3.53848	0.146491
>50608|ID:45154105| exported protein of unknown function	345	3	2.3426	0.415534
>50609|ID:45154106| conserved protein of unknown function	231	4	1.72738	0.0965869
>50610|ID:45154107| conserved membrane protein of unknown function	462	1	2.3875	0.908711
>50611|ID:45154108|smtA| SAM-dependent methyltransferase	642	2	5.75473	0.978992
>50612|ID:45154109|glgP| Similar to glycogen phosphorylase	1854	14	13.2575	0.455345
>50613|ID:45154110| protein of unknown function	375	1	2.47334	0.916391
>50614|ID:45154111| conserved membrane protein of unknown function	759	1	3.92951	0.980547
>50615|ID:45154112| protein of unknown function	2835	17	19.0667	0.713886
>50616|ID:45154113| protein of unknown function	408	1	2.82779	0.94144
>50617|ID:45154114| Copper-translocating P-type ATPase (fragment)	1263	6	8.21858	0.828863
>50618|ID:45154115|yloB| Calcium-transporting ATPase	2706	18	19.7412	0.683731
>50619|ID:45154116| protein of unknown function	117	3	1.40716	0.167336
>50620|ID:45154117| protein of unknown function	255	2	1.45267	0.426655
>50621|ID:45154118| conserved protein of unknown function	1011	11	10.3166	0.456708
>50622|ID:45154119| conserved exported protein of unknown function	774	7	6.04029	0.400192
>50623|ID:45154120| protein of unknown function	228	0	1.90836	1
>50624|ID:45154121| exported protein of unknown function	429	3	3.85299	0.74088
>50625|ID:45154122| protein of unknown function	324	3	3.13499	0.607554
>50626|ID:45154123| protein of unknown function	273	0	2.35366	1
>50627|ID:45154124| protein of unknown function	174	2	1.70036	0.507953
>50628|ID:45154125| protein of unknown function	315	2	1.78007	0.531877
>50629|ID:45154126| putative Cation efflux system protein CzcC	1254	12	10.4003	0.349241
>50630|ID:45154127| putative Secretion protein HlyD	1338	13	13.1635	0.555377
>50631|ID:45154128|helA| Protein HelA	3147	26	22.5658	0.260638
>50632|ID:45154129| protein of unknown function	363	0	2.36484	1
>50633|ID:45154130| conserved protein of unknown function	177	2	2.0304	0.603773
>50634|ID:45154131| Integral membrane protein	663	7	4.73294	0.199273
>50635|ID:45154132| protein of unknown function	399	4	2.41461	0.22396
>50636|ID:45154133| membrane protein of unknown function	534	6	2.67387	0.0541939
>50637|ID:45154134| protein of unknown function	171	0	1.82375	1
>50638|ID:45154135|czcD| Cation efflux system protein CzcD	909	3	6.93155	0.969239
>50639|ID:45154136| conserved membrane protein of unknown function	330	2	2.19863	0.646081
>50640|ID:45154137| protein of unknown function	213	0	2.02032	1
>50641|ID:45154138| protein of unknown function	303	5	2.99719	0.183416
>50642|ID:45154139| protein of unknown function	249	5	2.4473	0.100887
>50643|ID:45154140| conserved membrane protein of unknown function	1095	5	6.46603	0.773334
>50644|ID:45154141| protein of unknown function	366	5	2.73767	0.142023
>50645|ID:45154142| Sterol desaturase	726	7	4.4794	0.165717
>50646|ID:45154143| Protein-tyrosine-phosphatase	423	3	4.19113	0.790045
>50647|ID:45154144| Glyoxalase family protein	474	10	4.96393	0.029789
>50648|ID:45154145| protein of unknown function	414	2	3.89952	0.901865
>50649|ID:45154146| conserved membrane protein of unknown function	1101	7	7.42393	0.612037
>50650|ID:45154147|arsR| Arsenical resistance operon repressor	312	4	3.41354	0.445101
>50651|ID:45154148| transposase	351	4	3.02544	0.358492
>50652|ID:45154149| transposase (fragment)	423	2	2.69163	0.750809
>50653|ID:45154150| RNA-directed DNA polymerase	1518	19	13.0304	0.0701854
>50654|ID:45154151| transposase (fragment)	468	1	3.13471	0.956947
>50655|ID:45154152| protein of unknown function	513	3	5.9962	0.938913
>50656|ID:45154153| Transcriptional regulator, GntR family with aminotransferase domain (fragment)	276	3	2.43654	0.440317
>50657|ID:45154154| conserved protein of unknown function	864	6	8.54938	0.855383
>50658|ID:45154155| protein of unknown function	435	6	4.35171	0.271415
>50659|ID:45154156| protein of unknown function	786	10	8.61403	0.3616
>50660|ID:45154157| conserved protein of unknown function	192	4	2.26621	0.192923
>50661|ID:45154158| conserved protein of unknown function	270	3	4.15472	0.785985
>50662|ID:45154159| UBA/THIF-type NAD/FAD binding fold protein	1182	16	13.9239	0.322506
>50663|ID:45154160| protein of unknown function	453	6	4.75593	0.341071
>50664|ID:45154161| protein of unknown function	216	2	1.92352	0.574074
>50665|ID:45154162| protein of unknown function	243	4	2.69037	0.283397
>50666|ID:45154163| protein of unknown function	207	7	2.0704	0.00516933
>50667|ID:45154164| protein of unknown function	282	2	2.39032	0.690755
>50668|ID:45154165| protein of unknown function	213	1	2.01278	0.867674
>50669|ID:45154166| protein of unknown function	675	6	6.02481	0.559036
>50670|ID:45154167| conserved protein of unknown function	189	1	1.30872	0.731081
>50671|ID:45154168| conserved protein of unknown function	684	2	6.11091	0.984534
>50672|ID:45154169| protein of unknown function	255	4	2.41966	0.224805
>50673|ID:45154170| conserved protein of unknown function	567	5	4.57883	0.483234
>50674|ID:45154171| conserved protein of unknown function	759	7	7.68697	0.648054
>50675|ID:45154172| protein of unknown function	438	7	5.79162	0.360041
>50676|ID:45154173| protein of unknown function	426	4	5.71219	0.823097
>50677|ID:45154174| protein of unknown function	759	8	9.19887	0.70038
>50678|ID:45154175| conserved protein of unknown function	1983	22	20.0122	0.35691
>50679|ID:45154176| conserved protein of unknown function	774	15	8.32663	0.0228413
>50680|ID:45154177| transposase	300	2	2.61488	0.736842
>50681|ID:45154178| transposase	831	3	5.8989	0.934028
>50682|ID:45154179| transposase	300	2	2.61488	0.736842
>50683|ID:45154180| transposase	831	3	5.8989	0.934028
>50684|ID:45154181| conserved protein of unknown function	225	6	2.30489	0.0294814
>50685|ID:45154182| protein of unknown function	1395	18	15.6719	0.30968
>50686|ID:45154183| protein of unknown function	243	2	2.97128	0.798387
>50687|ID:45154184| conserved protein of unknown function	639	9	4.61064	0.0449859
>50688|ID:45154185| protein of unknown function	192	1	1.59695	0.798855
>50689|ID:45154186|degP| Serine protease do	1407	19	11.6762	0.0292264
>50690|ID:45154187|fusA| Elongation factor G	2106	15	15.7231	0.606908
>50691|ID:45154188| conserved protein of unknown function	717	5	4.66608	0.49951
>50692|ID:45154189| conserved protein of unknown function	174	2	1.75675	0.525356
>50693|ID:45154190| putative Ribosomal RNA small subunit methyltransferase D	573	5	4.54935	0.477653
>50694|ID:45154191|coaD| pantetheine-phosphate adenylyltransferase	489	5	4.64424	0.495615
>50695|ID:45154192|aspC| Aspartate aminotransferase	1194	9	10.1133	0.680782
>50696|ID:45154193| conserved protein of unknown function	405	1	4.58032	0.990014
>50697|ID:45154194| protein of unknown function	234	1	1.06878	0.657423
>50698|ID:45154195| putative Murein lipoprotein (Modular protein)	444	3	4.35292	0.81061
>50699|ID:45154196| putative dsRNA-binding protein, predicted ribosome maturation factor	648	5	3.15608	0.211244
>50700|ID:45154197|purD| phosphoribosylglycinamide synthetase phosphoribosylamine-glycine ligase	1278	6	8.21084	0.828199
>50701|ID:45154198|purH| fused IMP cyclohydrolase ; phosphoribosylaminoimidazolecarboxamide formyltransferase	1554	11	11.3564	0.582474
>50702|ID:45154199| putative Outer membrane protein, ompA family	906	7	7.62706	0.639913
>50703|ID:45154200| conserved protein of unknown function	1251	16	12.7553	0.214184
>50704|ID:45154201| conserved membrane protein of unknown function	1185	8	4.66498	0.100379
>50705|ID:45154202| conserved protein of unknown function	993	6	5.7412	0.512269
>50706|ID:45154203| conserved protein of unknown function	942	5	7.21927	0.847117
>50707|ID:45154204| conserved membrane protein of unknown function	3327	19	19.965	0.616122
>50708|ID:45154205|dnaE| DNA polymerase III alpha subunit	3453	32	33.347	0.616228
>50709|ID:45154206|accA| acetyl-CoA carboxylase, carboxytransferase, alpha subunit	969	12	8.06169	0.115519
>50710|ID:45154207| conserved protein of unknown function	1317	18	10.2854	0.0178945
>50711|ID:45154208| conserved protein of unknown function	585	4	3.38394	0.438374
>50712|ID:45154209| conserved protein of unknown function	201	0	1.30835	1
>50713|ID:45154210|hrpB| ATP-dependent RNA helicase HrpB	2499	22	16.6085	0.116891
>50714|ID:45154211| putative Glycine cleavage system transcriptional repressor	549	3	4.27152	0.80018
>50715|ID:45154212|def| Peptide deformylase	492	2	3.52344	0.867515
>50716|ID:45154213| conserved protein of unknown function	405	2	2.22648	0.652656
>50717|ID:45154214| Amine oxidase, flavin-containing	1263	7	5.59532	0.328858
>50718|ID:45154215| conserved protein of unknown function	423	4	3.78225	0.523604
>50719|ID:45154216| conserved exported protein of unknown function	414	2	2.94071	0.7929
>50720|ID:45154217| Pseudouridine synthase	801	8	6.55914	0.335641
>50721|ID:45154218| conserved exported protein of unknown function	450	1	4.31839	0.986955
>50722|ID:45154219| conserved exported protein of unknown function	420	4	3.31103	0.422371
>50723|ID:45154220| conserved exported protein of unknown function	783	10	7.22159	0.191774
>50724|ID:45154221| protein of unknown function	294	5	2.0628	0.0578356
>50725|ID:45154222| protein of unknown function	183	2	1.99739	0.594796
>50726|ID:45154223| protein of unknown function	237	0	1.73672	1
>50727|ID:45154224| putative Alpha/beta hydrolase	924	6	6.47401	0.62793
>50728|ID:45154225| protein of unknown function	132	2	1.05401	0.284182
>50729|ID:45154226| conserved protein of unknown function	315	1	1.81814	0.838533
>50730|ID:45154227| protein of unknown function	330	1	2.75304	0.937005
>50731|ID:45154228| Putative Histidine kinase, contains GAF domain (fragment)	969	12	7.35352	0.0702019
>50732|ID:45154229| Sensor protein ZraS (fragment)	408	1	3.37457	0.966248
>50733|ID:45154230| conserved protein of unknown function	648	3	4.39768	0.815557
>50734|ID:45154231| conserved protein of unknown function	546	2	3.24597	0.835551
>50735|ID:45154232| conserved protein of unknown function	165	1	1.00259	0.634215
>50736|ID:45154233| putative Lipoprotein	756	4	5.0788	0.746818
>50737|ID:45154234| conserved protein of unknown function	345	7	3.18833	0.0431224
>50738|ID:45154235| conserved exported protein of unknown function	549	6	5.89545	0.538179
>50739|ID:45154236| conserved protein of unknown function	837	10	6.18373	0.096364
>50740|ID:45154237|cydB| Cytochrome bd oxidase, subunit II	1050	6	3.62515	0.15903
>50741|ID:45154238|cydA| Cytochrome bd oxidase, subunit I	1344	5	5.41235	0.629118
>50742|ID:45154239|pssA| CDP-diacylglycerol--serine O-phosphatidyltransferase	627	3	2.86271	0.545824
>50743|ID:45154240| conserved exported protein of unknown function	318	3	3.49011	0.678862
>50744|ID:45154241| protein of unknown function	237	1	1.89495	0.850829
>50745|ID:45154242|hflX| GTPase HflX	1389	12	10.4837	0.359118
>50746|ID:45154243| conserved protein of unknown function	399	4	3.05968	0.366188
>50747|ID:45154244| protein of unknown function	216	1	1.78512	0.833481
>50748|ID:45154245| conserved protein of unknown function	906	14	10.5918	0.181173
>50749|ID:45154246| putative Type I restriction-modification system, restriction subunit	2334	29	21.871	0.0816093
>50750|ID:45154247| Death-on-curing family protein	981	14	8.98152	0.0719985
>50751|ID:45154248| protein of unknown function	1221	15	11.948	0.222377
>50752|ID:45154249|hsdM| Type I restriction-modification system, methyltransferase subunit	1458	11	16.255	0.931975
>50753|ID:45154250| protein of unknown function	756	7	6.04606	0.401125
>50754|ID:45154251| conserved exported protein of unknown function	366	2	4.19513	0.922884
>50755|ID:45154252| conserved protein of unknown function	279	2	2.35495	0.682917
>50756|ID:45154253| conserved protein of unknown function	357	4	3.3664	0.434666
>50757|ID:45154254| protein of unknown function	90	2	0.636281	0.133534
>50758|ID:45154255| Putative nucleotidyltransferase (fragment)	183	0	1.51946	1
>50759|ID:45154256| putative HTH-type transcriptional regulator	342	3	3.12981	0.606379
>50760|ID:45154257| conserved protein of unknown function	294	5	3.30692	0.237944
>50761|ID:45154258| conserved protein of unknown function	291	3	3.40167	0.662187
>50762|ID:45154259| putative Transcriptional regulator	990	13	6.4358	0.0146054
>50763|ID:45154260| conserved protein of unknown function	279	1	2.6307	0.928875
>50764|ID:45154261| conserved protein of unknown function	243	0	1.26804	1
>50765|ID:45154262| putative FAD/FMN-containing dehydrogenase, glycolate oxidase, fused subunits GlcD and GlcF	2841	30	21.0309	0.0374423
>50766|ID:45154263|tiaE| 2-oxo-carboxylic acid reductase (glyoxalate reductase) (2-ketoaldonate reductase)	972	1	5.27772	0.994969
>50767|ID:45154264| conserved protein of unknown function	1920	19	14.2828	0.132835
>50768|ID:45154265|cspC| stress protein, member of the CspA-family	219	4	1.89942	0.124366
>50769|ID:45154266| protein of unknown function	174	1	1.37308	0.748074
>50770|ID:45154267| putative Permease, YjgP/YjgQ family	1086	11	6.5775	0.0706462
>50771|ID:45154268| putative Permease, YjgP/YjgQ family	1092	5	6.64429	0.792873
>50772|ID:45154269|fabF| 3-oxoacyl-[acyl-carrier-protein] synthase 2	1257	9	8.26792	0.444918
>50773|ID:45154270|acpP| Acyl carrier protein	342	1	2.93082	0.947322
>50774|ID:45154271|lpxD| UDP-3-O-acylglucosamine N-acyltransferase	1083	10	7.42266	0.214197
>50775|ID:45154272| conserved membrane protein of unknown function	525	3	3.40208	0.661544
>50776|ID:45154273| protein of unknown function	138	1	1.48953	0.776381
>50777|ID:45154274| conserved protein of unknown function	2073	8	12.8628	0.942533
>50778|ID:45154275| conserved protein of unknown function	972	10	8.85391	0.393261
>50779|ID:45154276| putative Response regulator	1491	19	11.7283	0.0303855
>50780|ID:45154277| putative CheW-like signal transduction protein	477	4	3.38414	0.438474
>50781|ID:45154278| conserved protein of unknown function	573	4	2.70092	0.285953
>50782|ID:45154279| putative Chemotaxis protein CheA modulated with response regulator receiver region (Modular protein)	3390	27	24.6502	0.343701
>50783|ID:45154280| putative Methyl-accepting chemotaxis protein	1875	27	16.2123	0.00847119
>50784|ID:45154281| putative Chemotaxis protein CheW	438	3	2.22184	0.383287
>50785|ID:45154282| putative Chemotaxis regulator CheY	363	8	3.64872	0.0321509
>50786|ID:45154283| conserved exported protein of unknown function	735	5	6.90892	0.819842
>50787|ID:45154284| protein of unknown function	168	2	2.01507	0.599733
>50788|ID:45154285|cobQ| Cobyric acid synthase	1572	9	10.3607	0.707114
>50789|ID:45154286| putative Adenosylcobinamide amidohydrolase	729	3	4.36005	0.81092
>50790|ID:45154287|cobD| Threonine-phosphate decarboxylase	1110	4	6.01761	0.851087
>50791|ID:45154288|cobD| Cobalamin biosynthesis protein CobD	957	5	4.73708	0.512566
>50792|ID:45154289|cobS| Cobalamin synthase	786	4	2.86835	0.323247
>50793|ID:45154290|cobT| nicotinate-nucleotide dimethylbenzimidazole-P phophoribosyl transferase	1053	3	5.91871	0.934825
>50794|ID:45154291|cobU| bifunctional cobinamide kinase and cobinamide phosphate guanylyltransferase	537	5	3.2376	0.225696
>50795|ID:45154292|yvqK| Cob(I)yrinic acid a,c-diamide adenosyltransferase	597	8	4.88888	0.121155
>50796|ID:45154293| putative Cob(II)yrinic acid a,c-diamide reductase	816	8	6.80281	0.371807
>50797|ID:45154294| conserved protein of unknown function	114	0	0.838483	1
>50798|ID:45154295|cobO| Cob(I)yrinic acid a,c-diamide adenosyltransferase	600	5	4.73137	0.511714
>50799|ID:45154296|cobB| Cobyrinic acid A,C-diamide synthase	1398	7	8.78595	0.77388
>50800|ID:45154297| putative Vitamin B12 transporter BtuB	1983	21	16.8263	0.181781
>50801|ID:45154298|hmuV| Hemin import ATP-binding protein HmuV	897	8	5.16801	0.150906
>50802|ID:45154299|btuC| Vitamin B12 import system, permease protein BtuC	1161	8	5.08113	0.141527
>50803|ID:45154300| putative Vitamin B12 import system, periplasmic binding protein BtuF	1143	7	8.73525	0.769073
>50804|ID:45154301| conserved protein of unknown function	294	2	2.79085	0.768835
>50805|ID:45154302| conserved membrane protein of unknown function	258	0	1.39525	1
>50806|ID:45154303|rpmB| 50S ribosomal protein L28	192	2	1.88609	0.563557
>50807|ID:45154304| conserved exported protein of unknown function	375	3	3.61653	0.701557
>50808|ID:45154305| protein of unknown function	132	3	1.39008	0.163309
>50809|ID:45154306| protein of unknown function	1395	21	14.9096	0.0781364
>50810|ID:45154307|fcl| GDP-L-fucose synthase	960	12	7.72089	0.091978
>50811|ID:45154308| protein of unknown function	189	2	1.22549	0.346831
>50812|ID:45154309|gmd| GDP-D-mannose dehydratase, NAD(P)-binding	1008	8	9.00462	0.6777
>50813|ID:45154310| NAD-dependent epimerase/dehydratase	1011	12	8.74571	0.172142
>50814|ID:45154311| GMC oxidoreductase	1659	11	11.1632	0.559911
>50815|ID:45154312| putative Aldo/keto reductase	867	7	5.05978	0.246199
>50816|ID:45154313| putative Glycosyl transferase	1152	5	6.47322	0.774108
>50817|ID:45154314| protein of unknown function	1341	9	10.5595	0.727555
>50818|ID:45154315| Capsule polysaccharide export protein	603	5	5.25346	0.603715
>50819|ID:45154316|spsQ| Similar to family 2 glycosyltransferase SpsQ	1005	7	7.90031	0.67524
>50820|ID:45154317| membrane protein of unknown function	1401	8	8.18678	0.573268
>50821|ID:45154318| membrane protein of unknown function	1311	10	7.22123	0.192097
>50822|ID:45154319| NAD-dependent epimerase/dehydratase (modular protein)	1038	4	7.51748	0.942162
>50823|ID:45154320| conserved protein of unknown function	789	8	8.4416	0.607824
>50824|ID:45154321| putative Glycosyl transferase group 1	1233	9	9.1847	0.568994
>50825|ID:45154322| membrane protein of unknown function	1386	6	6.78804	0.672002
>50826|ID:45154323| exported protein of unknown function	1275	10	8.77235	0.382522
>50827|ID:45154324| protein of unknown function	795	10	5.81243	0.0708845
>50828|ID:45154325| protein of unknown function	2235	21	18.3242	0.295028
>50829|ID:45154326| putative Mannose-1-phosphate guanylyltransferase	1734	16	13.5606	0.28741
>50830|ID:45154327| protein of unknown function	492	2	5.07101	0.962569
>50831|ID:45154328| transposase	336	3	3.13413	0.607327
>50832|ID:45154329| putative Response regulator, LuxR family	708	3	6.93381	0.969417
>50833|ID:45154330|tyrS| Tyrosine--tRNA ligase	1218	10	11.2292	0.684913
>50834|ID:45154331| conserved protein of unknown function	543	2	4.00551	0.909638
>50835|ID:45154332|bfmBC| Dihydrolipoyl dehydrogenase	1422	9	10.153	0.684989
>50836|ID:45154333|gcvH| Glycine cleavage system H protein	387	2	4.16631	0.920985
>50837|ID:45154334| conserved protein of unknown function	1428	10	8.86291	0.394479
>50838|ID:45154335|ndk| multifunctional nucleoside diphosphate kinase and apyrimidinic endonuclease and 3'-phosphodiesterase	420	5	3.627	0.298418
>50839|ID:45154336|mtnA| Methylthioribose-1-phosphate isomerase	1032	5	6.82019	0.810886
>50840|ID:45154337| conserved protein of unknown function	315	0	2.14727	1
>50841|ID:45154338|insF| IS3 element protein InsF	861	9	5.76238	0.128507
>50842|ID:45154339| putative UDP-4-amino-4-deoxy-L-arabinose--oxoglutarate aminotransferase	1068	7	6.67373	0.500963
>50843|ID:45154340| putative Glycosyl transferase, group 1	1182	7	6.6695	0.500273
>50844|ID:45154341| protein of unknown function	186	1	1.78784	0.834143
>50845|ID:45154342| putative Competence protein ComEC/Rec2 related protein	2532	16	13.1679	0.250999
>50846|ID:45154343|glmM| phosphoglucosamine mutase	1350	18	11.3643	0.0410433
>50847|ID:45154344|folP| 7,8-dihydropteroate synthase	810	5	5.86386	0.697259
>50848|ID:45154345|ftsH| protease, ATP-dependent zinc-metallo	1815	14	16.9187	0.794958
>50849|ID:45154346|hpt| Hypoxanthine-guanine phosphoribosyltransferase	552	4	4.47025	0.653683
>50850|ID:45154347|tilS| tRNA(Ile)-lysidine synthase	1485	11	7.6525	0.150632
>50851|ID:45154348|ribF| Riboflavin biosynthesis protein RibF	966	6	5.41335	0.456375
>50852|ID:45154349|hemB| porphobilinogen synthase	984	8	7.14359	0.422749
>50853|ID:45154350| conserved protein of unknown function	393	4	3.53834	0.472144
>50854|ID:45154351|hemD| Porphyrin biosynthesis protein HemD	1566	11	9.74064	0.384447
>50855|ID:45154352|hemC| hydroxymethylbilane synthase	933	7	6.82064	0.523698
>50856|ID:45154353|hemA| Glutamyl-tRNA reductase	1407	14	10.6536	0.186918
>50857|ID:45154354| putative Cytochrome c biogenesis protein CcsA	807	7	4.30296	0.144019
>50858|ID:45154355| putative Methyltransferase	753	8	7.08682	0.414281
>50859|ID:45154356| conserved protein of unknown function	261	4	2.47745	0.237076
>50860|ID:45154357| conserved exported protein of unknown function	783	13	6.06777	0.00934042
>50861|ID:45154358| protein of unknown function	246	1	2.66976	0.931747
>50862|ID:45154359| putative Fe(2+)-trafficking protein YggX	282	6	3.72458	0.172197
>50863|ID:45154360| conserved protein of unknown function	456	7	5.47039	0.30881
>50864|ID:45154361| conserved protein of unknown function	489	4	4.16685	0.599369
>50865|ID:45154362|rplM| 50S ribosomal subunit protein L13	441	4	5.14966	0.757034
>50866|ID:45154363|rpsI| 30S ribosomal subunit protein S9	393	6	3.51808	0.143889
>50867|ID:45154364|argC| N-acetyl-gamma-glutamyl-phosphate reductase	1074	10	9.15382	0.432936
>50868|ID:45154365|argJ| Arginine biosynthesis bifunctional protein ArgJ [Includes: Glutamate N-acetyltransferase ; Amino-acid acetyltransferase]	1212	14	9.51265	0.101792
>50869|ID:45154366|rpsB| 30S ribosomal subunit protein S2	774	10	7.67442	0.243103
>50870|ID:45154367|tsf| Elongation factor Ts	597	6	6.71658	0.662989
>50871|ID:45154368|pyrH| uridylate kinase	726	4	6.48844	0.888439
>50872|ID:45154369|frr| ribosome recycling factor	564	10	7.57891	0.231565
>50873|ID:45154370|alr| Alanine racemase	1164	8	8.87922	0.662637
>50874|ID:45154371| conserved exported protein of unknown function	1422	5	11.7161	0.990944
>50875|ID:45154372| conserved protein of unknown function	309	2	3.10423	0.817379
>50876|ID:45154373| putative Precorrin-2 dehydrogenase	654	10	4.5945	0.0189924
>50877|ID:45154374| conserved protein of unknown function	516	3	4.14011	0.782898
>50878|ID:45154375| putative HNH endonuclease	546	2	5.18436	0.965925
>50879|ID:45154376| putative Rieske-type ferredoxin	327	5	2.69941	0.136193
>50880|ID:45154377| conserved protein of unknown function	456	5	3.15448	0.210807
>50881|ID:45154378| conserved protein of unknown function	444	4	4.7475	0.69919
>50883|ID:45154380| protein of unknown function	384	0	2.31077	1
>50882|ID:45154379| Ferredoxin, 2Fe-2s	327	2	2.66074	0.7454
>50884|ID:45154381|moaB| Molybdenum cofactor biosynthesis protein B	456	6	4.52887	0.301601
>50885|ID:45154382| conserved protein of unknown function	435	3	4.03692	0.76863
>50886|ID:45154383| putative NAD-dependent alcohol dehydrogenase	1032	3	6.1511	0.944943
>50887|ID:45154384|yddE| Uncharacterized isomerase	930	3	5.59809	0.918132
>50888|ID:45154385| conserved protein of unknown function	1242	12	11.1233	0.435517
>50889|ID:45154386| conserved protein of unknown function	270	5	3.34811	0.24546
>50890|ID:45154387| conserved protein of unknown function	1962	10	15.2481	0.93851
>50891|ID:45154388| conserved protein of unknown function	1899	11	15.4571	0.903043
>50892|ID:45154389| conserved membrane protein of unknown function	327	1	1.6325	0.805364
>50893|ID:45154390| Transcription elongation factor GreA/GreB domain protein (fragment)	1737	32	21.0196	0.0147968
>50894|ID:45154391|insF| IS3 element protein InsF	864	4	5.72939	0.823893
>50895|ID:45154392| Mobile element protein	315	1	2.72982	0.935548
>50896|ID:45154393| Superfamily I DNA and RNA helicases and helicase subunits-like protein (fragment)	3162	48	36.5626	0.0387569
>50897|ID:45154394| Catalase-related peroxidase	1005	11	8.24788	0.208694
>50898|ID:45154395| conserved protein of unknown function	417	3	2.86869	0.547463
>50899|ID:45154396| conserved membrane protein of unknown function	414	3	2.06817	0.341814
>50900|ID:45154397| conserved protein of unknown function	264	1	2.36185	0.906762
>50901|ID:45154398| conserved protein of unknown function	303	3	2.42133	0.436298
>50902|ID:45154399| conserved membrane protein of unknown function	519	5	2.56475	0.117143
>50903|ID:45154400| protein of unknown function	123	1	1.29168	0.72711
>50904|ID:45154401| conserved membrane protein of unknown function	396	1	1.10559	0.669501
>50905|ID:45154402| protein of unknown function	315	1	1.89921	0.85118
>50906|ID:45154403| putative Histidine kinase	1089	13	8.44947	0.0870757
>50907|ID:45154404| protein of unknown function	282	4	2.73357	0.29303
>50908|ID:45154405| O-methyltransferase, family 2	1035	8	6.50593	0.32788
>50909|ID:45154406| conserved exported protein of unknown function	1176	11	9.94817	0.410448
>50910|ID:45154407| conserved protein of unknown function	345	3	3.21764	0.624958
>50911|ID:45154408| Methyltransferase, ubiE family	822	9	5.36565	0.093901
>50912|ID:45154409| Transcriptional regulator, AraC family	1026	9	6.81842	0.247058
>50913|ID:45154410| transposase	297	3	2.53726	0.466301
>50914|ID:45154411| conserved protein of unknown function	864	3	5.74257	0.926169
>50915|ID:45154412| conserved protein of unknown function	447	7	4.41802	0.157604
>50916|ID:45154413| conserved exported protein of unknown function	690	16	8.34308	0.011342
>50917|ID:45154414| Transcriptional regulator, LysR family	975	8	6.2924	0.296831
>50918|ID:45154415|tpm| Thiopurine S-methyltransferase	639	10	5.97036	0.0809302
>50919|ID:45154416| putative Major facilitator superfamily transporter, tetracycline resistance protein	1467	4	7.1774	0.927508
>50920|ID:45154417|pykF| Pyruvate kinase	1440	17	14.0431	0.246985
>50921|ID:45154418| conserved protein of unknown function	459	1	3.94855	0.981046
>50922|ID:45154419| protein of unknown function	1317	13	9.94059	0.202112
>50923|ID:45154420| protein of unknown function	177	4	1.85755	0.117104
>50924|ID:45154421| Fe-S protein, radical SAM family	1656	12	12.9975	0.647383
>50925|ID:45154422| protein of unknown function	234	4	2.62878	0.269804
>50926|ID:45154423| conserved protein of unknown function	555	4	3.08198	0.371179
>50927|ID:45154424| conserved protein of unknown function	774	8	6.38071	0.30951
>50928|ID:45154425| conserved protein of unknown function	597	5	4.56145	0.479927
>50929|ID:45154426| conserved protein of unknown function	435	4	3.58879	0.482922
>50930|ID:45154427|glpE| Sulfurtransferase	459	6	4.21123	0.248091
>50931|ID:45154428| putative Glycoside hydrolase, family 5	1335	10	10.9389	0.653701
>50932|ID:45154429| Response regulator, CheY-like	1194	9	8.38657	0.461438
>50933|ID:45154430| Type II secretion system protein G (modular protein)	519	8	4.26633	0.0677813
>50934|ID:45154431| conserved protein of unknown function	1785	10	10.1038	0.55537
>50935|ID:45154432|proA| Gamma-glutamyl phosphate reductase	1314	11	10.3127	0.456178
>50936|ID:45154433| conserved protein of unknown function	591	3	4.98313	0.874997
>50937|ID:45154434| conserved protein of unknown function	702	9	5.39327	0.09599
>50938|ID:45154435| conserved protein of unknown function	573	6	4.15932	0.239739
>50939|ID:45154436| conserved protein of unknown function	627	2	4.56319	0.942603
>50940|ID:45154437| conserved protein of unknown function	1008	6	5.43559	0.460213
>50941|ID:45154438|gspE| General secretion pathway protein E	1734	16	13.5583	0.287194
>50942|ID:45154439|gspF| General secretion pathway protein F	1215	5	7.4053	0.861673
>50943|ID:45154440| conserved protein of unknown function	903	10	6.18804	0.0967454
>50944|ID:45154441|gspG| General secretion pathway protein G	441	2	3.57774	0.873158
>50945|ID:45154442|gspG| General secretion pathway protein G	507	3	4.63036	0.841829
>50946|ID:45154443| putative General secretion pathway protein D	2379	24	21.1011	0.291001
>50947|ID:45154444| protein of unknown function	69	1	0.572587	0.437343
>50948|ID:45154445|capL| Protein CapL	1368	15	12.6988	0.293905
>50949|ID:45154446| protein of unknown function	231	2	2.71627	0.756121
>50950|ID:45154447| conserved protein of unknown function	933	16	8.18207	0.0096955
>50951|ID:45154448| protein of unknown function	204	3	2.48844	0.454
>50952|ID:45154449| protein of unknown function	1053	12	11.9544	0.533803
>50953|ID:45154450| Membrane bound O-acyl transferase MBOAT family protein	1401	18	11.7414	0.052824
>50954|ID:45154451| conserved membrane protein of unknown function	1032	8	8.09138	0.560315
>50955|ID:45154452| conserved protein of unknown function	318	4	2.50678	0.243449
>50956|ID:45154453|insF| IS3 element protein InsF	861	8	5.95582	0.249462
>50957|ID:45154454| Insertion element ISR1 uncharacterized 10 kDa protein A3 (fragment)	159	0	1.51292	1
>50958|ID:45154455| protein of unknown function	552	7	4.17507	0.128912
>50959|ID:45154456| Low calcium response locus protein S (fragment)	147	3	1.62206	0.221796
>60001|ID:45154457| transposase	1239	9	5.72727	0.125424
>60002|ID:45154458|istB| putative Insertion sequence IS21 ATP-binding protein	792	6	5.61597	0.491219
>60003|ID:45154459| putative YD repeat protein	3402	47	33.6721	0.0167002
>60004|ID:45154460| conserved protein of unknown function	672	11	6.70619	0.0779528
>60005|ID:45154461| protein of unknown function	744	8	7.33386	0.451149
>60006|ID:45154462| protein of unknown function	276	3	3.17643	0.616604
>60007|ID:45154463| conserved protein of unknown function	309	5	2.98576	0.181516
>60008|ID:45154464| GCN5-related N-acetyltransferase	495	4	5.85367	0.836887
>60009|ID:45154465| protein of unknown function	168	1	1.02956	0.643987
>60010|ID:45154466| Non-canonical purine NTP pyrophosphatase	615	3	4.75434	0.854117
>60011|ID:45154467|rph| Ribonuclease PH	744	4	6.0854	0.857341
>60012|ID:45154468| Response regulator with HD-GYP domain	1179	17	11.2324	0.0639777
>60013|ID:45154469| conserved protein of unknown function	498	5	4.15537	0.401614
>60014|ID:45154470|metH| homocysteine-N5-methyltetrahydrofolate transmethylase, B12-dependent	3684	28	26.7685	0.43128
>60015|ID:45154471| conserved protein of unknown function	780	11	6.43477	0.0624669
>60016|ID:45154472| conserved membrane protein of unknown function	654	3	4.1464	0.783505
>60017|ID:45154473| protein of unknown function	414	1	2.73885	0.935945
>60018|ID:45154474| conserved protein of unknown function	453	1	3.32354	0.964416
>60019|ID:45154475| conserved protein of unknown function	270	2	1.79696	0.53706
>60020|ID:45154476| conserved protein of unknown function	285	3	2.57956	0.477099
>60021|ID:45154477| conserved protein of unknown function	753	7	6.81717	0.523277
>60022|ID:45154478| conserved exported protein of unknown function	891	11	6.60157	0.0719136
>60023|ID:45154479| conserved membrane protein of unknown function	1146	7	8.31289	0.724281
>60024|ID:45154480| putative Response regulator, CheY-like	636	8	5.91658	0.243924
>60025|ID:45154481| conserved exported protein of unknown function	690	6	4.06542	0.224735
>60026|ID:45154482| conserved protein of unknown function	318	0	2.10298	1
>60027|ID:45154483| conserved protein of unknown function	228	2	1.12195	0.309109
>60028|ID:45154484| conserved protein of unknown function	255	4	3.04437	0.362765
>60029|ID:45154485| putative Oxygen-independent coproporphyrinogen III oxidase	1152	13	8.26558	0.0767001
>60030|ID:45154486| conserved protein of unknown function	198	1	2.19958	0.890527
>60031|ID:45154487| conserved protein of unknown function	717	6	4.36177	0.273326
>60032|ID:45154488|clpS| ATP-dependent Clp protease adapter protein ClpS	294	4	2.34329	0.208962
>60033|ID:45154489| conserved protein of unknown function	348	3	4.20623	0.792366
>60034|ID:45154490| conserved protein of unknown function	678	6	6.81858	0.676764
>60035|ID:45154491| conserved protein of unknown function	432	0	3.47056	1
>60036|ID:45154492| conserved protein of unknown function	558	4	5.23504	0.767779
>60037|ID:45154493| protein of unknown function	393	0	3.91214	1
>60038|ID:45154494| conserved protein of unknown function	597	6	5.55432	0.480812
>60039|ID:45154495| protein of unknown function	198	1	1.68718	0.816312
>60040|ID:45154496| putative Universal stress protein	558	5	5.22502	0.599033
>60041|ID:45154497| conserved protein of unknown function	747	10	6.85374	0.154022
>60042|ID:45154498| conserved protein of unknown function	423	5	4.48954	0.46641
>60043|ID:45154499| conserved protein of unknown function	858	7	5.52175	0.31714
>60044|ID:45154500| protein of unknown function	273	0	2.77946	1
>60045|ID:45154501| conserved protein of unknown function	357	3	2.55176	0.469901
>60046|ID:45154502| protein of unknown function	192	5	2.22828	0.0744262
>60047|ID:45154503| putative Steroid delta-isomerase	387	3	3.37675	0.656938
>60048|ID:45154504| conserved protein of unknown function	627	8	7.06134	0.410476
>60049|ID:45154505| conserved protein of unknown function	861	13	9.55325	0.166922
>60050|ID:45154506| protein of unknown function	216	3	1.39982	0.165977
>60051|ID:45154507| conserved protein of unknown function	681	3	3.62533	0.702475
>60052|ID:45154508| conserved protein of unknown function	774	6	5.63289	0.494104
>60053|ID:45154509| putative 2-octaprenyl-3-methyl-6-methoxy-1, 4-benzoquinol hydroxylase	1278	6	6.95681	0.694434
>60054|ID:45154510| conserved protein of unknown function	609	6	4.88746	0.36422
>60055|ID:45154511| conserved protein of unknown function	378	3	3.42031	0.665405
>60056|ID:45154512| conserved protein of unknown function	237	3	2.37008	0.42295
>60057|ID:45154513| putative Thiamine biosynthesis protein ThiS	201	2	2.13934	0.631957
>60058|ID:45154514|cysK| cysteine synthase A, O-acetylserine sulfhydrolase A subunit	930	9	8.02196	0.41053
>60059|ID:45154515|thiF| thiamin (thiazole moiety) biosynthesis protein	828	11	7.06333	0.102156
>60060|ID:45154516|thrC| Threonine synthase	1251	11	11.3509	0.581983
>60061|ID:45154517| conserved protein of unknown function	273	3	2.75155	0.519849
>60062|ID:45154518| conserved protein of unknown function	240	5	2.6478	0.128317
>60063|ID:45154519|moeB| molybdopterin synthase sulfurylase	804	8	7.08003	0.413261
>60064|ID:45154520| conserved protein of unknown function	513	3	4.73101	0.85204
>60065|ID:45154521| conserved protein of unknown function	330	3	3.3774	0.657273
>60066|ID:45154522| conserved protein of unknown function	210	1	1.80274	0.836449
>60067|ID:45154523| conserved protein of unknown function	195	0	1.4228	1
>60068|ID:45154524|msbA| Lipid A export ATP-binding/permease protein MsbA	1725	16	11.5365	0.123278
>60069|ID:45154525|def| Peptide deformylase 1	531	4	5.05559	0.744048
>60070|ID:45154526| conserved protein of unknown function	783	6	4.95068	0.375358
>60071|ID:45154527| putative Heavy metal efflux pump, CzcA family, Acriflavine resistance protein B	3084	31	21.5705	0.0321997
>60072|ID:45154528| putative Acriflavine resistance protein A	1146	11	9.08298	0.303457
>60073|ID:45154529| putative Outer membrane protein TolC	1398	11	9.52907	0.358064
>60074|ID:45154530|potD| Polyamine ABC transporter, periplasmic-binding protein PotD	1071	11	6.83861	0.0867908
>60075|ID:45154531|potC| Polyamine ABC transporter, permease protein PotC	774	2	3.14004	0.821408
>60076|ID:45154532|potB| polyamine transporter subunit ; membrane component of ABC superfamily	891	5	3.48181	0.270933
>60077|ID:45154533|potA| polyamine transporter subunit ; ATP-binding component of ABC superfamily	1140	7	6.55721	0.482718
>60078|ID:45154534| conserved protein of unknown function	279	2	2.30398	0.67132
>60079|ID:45154535|glgC| Glucose-1-phosphate adenylyltransferase	1239	14	11.2604	0.242595
>60080|ID:45154536| putative Helicase (C-terminal)	1863	12	13.0102	0.648589
>60081|ID:45154537| putative Helicase (N-terminal)	1071	9	8.30254	0.449768
>60082|ID:45154538| conserved exported protein of unknown function	1032	7	8.05925	0.694783
>60083|ID:45154539| protein of unknown function	204	3	2.0384	0.333768
>60084|ID:45154540| conserved protein of unknown function	1176	8	10.1099	0.790684
>60085|ID:45154541| protein of unknown function	327	5	2.44461	0.100785
>60086|ID:45154542| protein of unknown function	615	5	4.19428	0.40919
>60087|ID:45154543| protein of unknown function	315	6	3.20187	0.104561
>60088|ID:45154544| exported protein of unknown function	1476	13	12.6047	0.493144
>60089|ID:45154545| protein of unknown function	399	4	4.67435	0.68784
>60090|ID:45154546| putative glucose-fructose oxidoreductase oxidoreductase protein	1119	5	8.58911	0.930233
>60091|ID:45154547| protein of unknown function	351	3	3.04092	0.586923
>60092|ID:45154548| protein of unknown function	408	4	3.8563	0.538792
>60093|ID:45154549| protein of unknown function	723	7	7.20711	0.581547
>60094|ID:45154550| Ribonuclease BN	930	7	6.03222	0.398889
>60095|ID:45154551| conserved membrane protein of unknown function	1200	3	7.56203	0.980947
>60096|ID:45154552|ydaP| putative thiamine pyrophosphate-containing protein YdaP	1755	12	14.0908	0.748582
>60097|ID:45154553| conserved protein of unknown function	372	5	3.28127	0.233417
>60098|ID:45154554| protein of unknown function	261	2	2.195	0.645456
>60099|ID:45154555|ligD| Multifunctional non-homologous end joining protein LigD [Includes: 3'-phosphoesterase ; DNA ligase D ; DNA repair polymerase]	2613	26	21.2952	0.17826
>60100|ID:45154556| exported protein of unknown function	765	2	6.09436	0.984277
>60101|ID:45154557| conserved protein of unknown function	633	7	4.44588	0.161386
>60102|ID:45154558| Glycogen debranching enzyme	2040	13	14.3667	0.677436
>60103|ID:45154559| Malto-oligosyltrehalose trehalohydrolase	1956	13	13.8437	0.626647
>60104|ID:45154560| protein of unknown function	222	2	2.15766	0.636417
>60105|ID:45154561|ku| Non-homologous end joining protein Ku	861	8	9.58012	0.741029
>60106|ID:45154562| protein of unknown function	249	1	1.72832	0.823497
>60107|ID:45154563| FAD dependent oxidoreductase	1545	15	13.8152	0.409894
>60108|ID:45154564| conserved protein of unknown function	1734	23	16.0171	0.0579087
>60109|ID:45154565| protein of unknown function	852	10	7.1287	0.18196
>60110|ID:45154566| exported protein of unknown function	438	6	4.71976	0.33473
>60111|ID:45154567|katE| hydroperoxidase HPII(III) (catalase)	2196	20	18.8364	0.424419
>60112|ID:45154568| conserved protein of unknown function	501	10	6.01356	0.0836033
>60113|ID:45154569| protein of unknown function	126	2	1.05481	0.28448
>60114|ID:45154570| Endonuclease/exonuclease/phosphatase	690	6	4.34856	0.271094
>60115|ID:45154571| Phospholipase D	2208	15	11.9918	0.226735
>60116|ID:45154572| protein of unknown function	342	3	3.43787	0.6689
>60117|ID:45154573| protein of unknown function	459	5	3.97001	0.365278
>60118|ID:45154574| putative Multi-sensor hybrid histidine kinase	4806	48	36.4918	0.0380333
>60119|ID:45154575| Multi-sensor hybrid histidine kinase	3120	31	24.7129	0.123126
>60120|ID:45154576|cheR| putative methyltransferase Cher3	840	9	6.55251	0.214018
>60121|ID:45154577|cheB| putative chemotaxis protein-glutamate methylesterase	606	3	3.44361	0.66938
>60122|ID:45154578| protein of unknown function	2082	23	15.7027	0.0488775
>60123|ID:45154579| protein of unknown function	384	2	3.07378	0.812797
>60124|ID:45154580| protein of unknown function	1980	38	15.6606	1.11394e-06
>60125|ID:45154581| membrane protein of unknown function	3546	44	28.814	0.00489868
>60126|ID:45154582| conserved protein of unknown function	168	0	0.679899	1
>60127|ID:45154583| protein of unknown function	219	3	1.80718	0.271084
>60128|ID:45154584| protein of unknown function	204	2	1.21571	0.343277
>60129|ID:45154585| conserved exported protein of unknown function	1083	10	8.34727	0.326963
>60130|ID:45154586| exported protein of unknown function	600	2	4.65333	0.946756
>60131|ID:45154587| putative stress response protein (modular protein)	360	5	3.8536	0.34243
>60132|ID:45154588| conserved exported protein of unknown function	279	2	2.88096	0.783945
>60133|ID:45154589| conserved protein of unknown function	240	3	2.81017	0.534117
>60134|ID:45154590| protein of unknown function	234	1	2.21238	0.89172
>60135|ID:45154591|glgX| Glycogen operon protein GlgX homolog	2139	19	17.1487	0.358304
>60136|ID:45154592| Bacterioferritin	540	7	6.10231	0.410218
>60137|ID:45154593| protein of unknown function	192	0	0.939105	1
>60138|ID:45154594| protein of unknown function	468	2	3.59316	0.874628
>60139|ID:45154595| protein of unknown function	297	1	3.5188	0.970987
>60140|ID:45154596| protein of unknown function	204	1	1.01271	0.637695
>60141|ID:45154597| Manganese and iron superoxide dismutase	636	3	5.40461	0.906501
>60142|ID:45154598| Response regulator, LuxR family	657	11	5.93429	0.039236
>60143|ID:45154599| Response regulator, LuxR family	684	7	6.05094	0.401915
>60144|ID:45154600| putative Outer membrane channel	1359	13	10.9018	0.300129
>60145|ID:45154601| protein of unknown function	207	1	1.98192	0.863525
>60146|ID:45154602| conserved protein of unknown function	762	10	7.9606	0.277819
>60147|ID:45154603| conserved protein of unknown function	354	3	4.19832	0.791288
>60148|ID:45154604| conserved exported protein of unknown function	330	1	1.82876	0.84021
>60149|ID:45154605| putative SAM-dependent methyltransferase	783	7	5.76555	0.355958
>60150|ID:45154606| NADH dehydrogenase, FAD-containing subunit	1284	2	6.68031	0.990482
>60151|ID:45154607| exported protein of unknown function	708	6	8.29545	0.835946
>60152|ID:45154608| conserved protein of unknown function	360	4	2.98432	0.349239
>60153|ID:45154609| Maltooligosyl trehalose synthase	2895	32	22.799	0.0390367
>60154|ID:45154610|glgC| Glucose-1-phosphate adenylyltransferase	1260	16	9.77753	0.0408105
>60155|ID:45154611| Cytochrome c peroxidase	1458	18	14.0723	0.176964
>60156|ID:45154612| protein of unknown function	222	2	2.40391	0.694092
>60157|ID:45154613| D,D-heptose 1,7-bisphosphate phosphatase (fragment)	273	2	2.19646	0.645759
>60158|ID:45154614| protein of unknown function	396	1	3.0008	0.950822
>60159|ID:45154615| conserved protein of unknown function	258	3	3.1754	0.616491
>60160|ID:45154616| protein of unknown function	201	0	1.80803	1
>60161|ID:45154617| conserved protein of unknown function	348	3	1.43899	0.175713
>60162|ID:45154618| conserved membrane protein of unknown function	564	2	3.13378	0.820777
>60163|ID:45154619| Vitamin K epoxide reductase (fragment)	1086	10	9.28914	0.450793
>60164|ID:45154620| protein of unknown function	222	1	2.3723	0.907934
>60165|ID:45154621| protein of unknown function	807	5	8.44361	0.924168
>60166|ID:45154622|atoC| Acetoacetate metabolism regulatory protein AtoC	1386	15	11.5426	0.187403
>60167|ID:45154623| protein of unknown function	150	2	1.23469	0.350227
>60168|ID:45154624| conserved exported protein of unknown function	555	5	5.57264	0.654907
>60169|ID:45154625| protein of unknown function	228	3	1.65504	0.230624
>60170|ID:45154626| protein of unknown function	180	0	1.12192	1
>60171|ID:45154627| conserved protein of unknown function	351	3	3.92378	0.752173
>60172|ID:45154628| protein of unknown function	240	1	1.70184	0.818769
>60173|ID:45154629| Isocitrate dehydrogenase	360	4	4.36986	0.636758
>60174|ID:45154630| Isocitrate dehydrogenase (NAD(+))	1014	11	9.47578	0.351376
>60175|ID:45154631| putative FolC bifunctional protein	1392	12	9.61485	0.259845
>60176|ID:45154632| conserved protein of unknown function	3276	32	25.8559	0.133745
>60177|ID:45154633|cysD| Sulfate adenylyltransferase, subunit 2	798	7	6.87222	0.531655
>60178|ID:45154634| Sigma-54 dependent transcriptional regulator	1401	8	9.8057	0.762707
>60179|ID:45154635| putative Sensor histidine kinase	1974	18	13.6598	0.148687
>60180|ID:45154636| protein of unknown function	264	3	2.12886	0.358297
>60181|ID:45154637|glnB| Nitrogen regulatory protein P-II	324	2	2.82623	0.774701
>60182|ID:45154638| conserved protein of unknown function	3351	25	21.1802	0.229308
>60183|ID:45154639| putative NADH-quinone oxidoreductase, subunit L	1668	7	7.80901	0.663291
>60184|ID:45154640| conserved protein of unknown function	492	3	3.64846	0.706811
>60185|ID:45154641| putative Cation efflux system protein CzcC	1260	5	8.99682	0.945533
>60186|ID:45154642| putative Cation efflux system protein CzcB	1212	12	10.0521	0.308705
>60187|ID:45154643|helA| Protein HelA	3123	20	19.428	0.478452
>60188|ID:45154644| Response regulator, CheY like	366	6	3.90479	0.199265
>60189|ID:45154645| conserved protein of unknown function	399	1	2.72448	0.935034
>60190|ID:45154646| conserved protein of unknown function	417	3	2.51065	0.459313
>60191|ID:45154647| conserved protein of unknown function	858	12	7.6824	0.0894199
>60192|ID:45154648| conserved protein of unknown function	1764	7	10.8299	0.91478
>60193|ID:45154649| conserved membrane protein of unknown function	696	1	3.40136	0.96695
>60194|ID:45154650| conserved protein of unknown function	258	3	1.90699	0.298071
>60195|ID:45154651| protein of unknown function	87	0	0.695358	1
>60196|ID:45154652| protein of unknown function	1245	12	11.2385	0.449315
>60197|ID:45154653| protein of unknown function	237	1	1.98607	0.863925
>60198|ID:45154654| conserved protein of unknown function	858	8	6.5299	0.331355
>60199|ID:45154655| protein of unknown function	186	0	0.831002	1
>60200|ID:45154656| conserved protein of unknown function	702	8	8.06904	0.557493
>60201|ID:45154657| protein of unknown function	147	2	0.826472	0.200571
>60202|ID:45154658| conserved protein of unknown function	570	5	3.32382	0.241396
>60203|ID:45154659| conserved protein of unknown function	423	4	3.69128	0.504663
>60204|ID:45154660| conserved protein of unknown function	768	12	6.20559	0.0246165
>60205|ID:45154661| conserved protein of unknown function	318	4	2.75448	0.297712
>60206|ID:45154662| conserved protein of unknown function	201	3	2.29887	0.404124
>60207|ID:45154663| conserved protein of unknown function	1080	7	6.38074	0.454795
>60208|ID:45154664| putative RNA polymerase sigma factor, sigma-24 homolog	654	4	5.405	0.788486
>60209|ID:45154665| conserved protein of unknown function	1017	10	8.25455	0.31503
>60210|ID:45154666|tadA| tRNA-specific adenosine deaminase	489	0	3.97049	1
>60211|ID:45154667| putative 4'-phosphopantetheinyl transferase	765	2	3.79727	0.892982
>60212|ID:45154668| protein of unknown function	399	2	3.24456	0.835689
>60213|ID:45154669| Cyclic peptide transporter	1698	12	11.0266	0.423923
>60214|ID:45154670| putative Multi-domain non-ribosomal peptide synthetase	9363	77	59.494	0.0162401
>60215|ID:45154671| protein of unknown function	291	2	2.0443	0.606836
>60216|ID:45154672| conserved protein of unknown function	135	2	1.25923	0.35911
>60217|ID:45154673| conserved protein of unknown function	1506	12	11.1541	0.439192
>60218|ID:45154674| putative Multidrug resistance protein NorM	1338	11	8.36893	0.221787
>60219|ID:45154675| 2-dehydropantoate 2-reductase	1368	13	9.83576	0.19242
>60220|ID:45154676|cobB| NAD-dependent protein deacylase 2	732	10	4.70452	0.0219428
>60221|ID:45154677| Haloacid dehalogenase, subfamily IA	726	7	4.88391	0.220505
>60222|ID:45154678| putative Response regulator, CheY like (Modular protein)	1167	18	10.8279	0.027675
>60223|ID:45154679| conserved protein of unknown function	120	1	1.10492	0.670498
>60224|ID:45154680|valS| Valine--tRNA ligase	2751	24	24.3644	0.556956
>60225|ID:45154681|nadC| putative nicotinate-nucleotide pyrophosphorylase [carboxylating]	897	4	7.03044	0.92062
>60226|ID:45154682| putative Biotin-(Acetyl-CoA-carboxylase) ligase	873	7	6.61648	0.492099
>60227|ID:45154683|coaX| Type III pantothenate kinase	771	7	6.1046	0.41056
>60228|ID:45154684|grpE| Protein GrpE	555	11	6.16125	0.0486588
>60229|ID:45154685|dnaK| chaperone Hsp70 in DNA biosynthesis/cell division	1932	19	18.9394	0.525407
>60230|ID:45154686|dnaJ| chaperone Hsp40, co-chaperone with DnaK	1113	17	11.4156	0.0716029
>60231|ID:45154687| Ribosomal RNA small subunit methyltransferase E	738	3	5.4957	0.912168
>60232|ID:45154688| conserved exported protein of unknown function	984	8	6.74106	0.362633
>60233|ID:45154689| conserved protein of unknown function	1677	13	12.3125	0.459862
>60234|ID:45154690| conserved protein of unknown function	462	5	2.08657	0.0603738
>60235|ID:45154691|deoB| Phosphopentomutase	1155	5	7.38937	0.860497
>60236|ID:45154692|deoC| Deoxyribose-phosphate aldolase	690	3	4.98222	0.874764
>60237|ID:45154693| conserved protein of unknown function	981	5	8.17046	0.910636
>60238|ID:45154694|yqgF| Predicted Holliday junction resolvase (Modular protein)	612	4	3.97592	0.56244
>60239|ID:45154695|alaS| alanyl-tRNA synthetase	2631	28	18.9867	0.0305407
>60240|ID:45154696|recX| Regulatory protein RecX	459	6	3.44408	0.134323
>60241|ID:45154697|recA| DNA strand exchange and recombination protein with protease and nuclease activity	1113	9	9.48877	0.607582
>60242|ID:45154698| protein of unknown function	123	1	0.862436	0.57918
>60243|ID:45154699| conserved protein of unknown function	1080	9	6.8729	0.254033
>60244|ID:45154700| protein of unknown function	183	3	1.84321	0.280755
>60245|ID:45154701| protein of unknown function	171	3	1.76272	0.25908
>60246|ID:45154702| conserved protein of unknown function	381	4	3.01506	0.356154
>60247|ID:45154703| Nucleic acid-binding protein,contains PIN domain	432	6	3.54056	0.146979
>60248|ID:45154704| conserved protein of unknown function	234	3	2.22557	0.384426
>60249|ID:45154705| conserved membrane protein of unknown function	504	4	3.75153	0.517132
>60250|ID:45154706| conserved protein of unknown function	513	5	5.15138	0.586648
>60251|ID:45154707| conserved protein of unknown function	204	4	1.83829	0.114056
>60252|ID:45154708| conserved exported protein of unknown function	978	4	7.64343	0.946847
>60253|ID:45154709| conserved exported protein of unknown function	750	5	7.43527	0.864435
>60254|ID:45154710| protein of unknown function	339	4	3.08935	0.372868
>60255|ID:45154711| protein of unknown function	210	3	1.57182	0.208964
>60256|ID:45154712| putative Patatin-like phospholipase	2313	27	25.4454	0.404688
>60257|ID:45154713| membrane protein of unknown function	1098	4	8.79308	0.975847
>60258|ID:45154714| protein of unknown function	1602	18	19.198	0.639673
>60259|ID:45154715| exported protein of unknown function	1206	14	13.2002	0.449078
>60260|ID:45154716| protein of unknown function	138	1	0.644494	0.475882
>60261|ID:45154717| conserved protein of unknown function	192	2	1.92133	0.573605
>60262|ID:45154718| conserved protein of unknown function	159	2	1.37065	0.398562
>60263|ID:45154719| conserved protein of unknown function	540	5	4.34812	0.439119
>60264|ID:45154720| putative Permease, MFS family	1248	3	6.06284	0.9412
>60265|ID:45154721| putative Permease, MFS family	1263	4	6.79653	0.907591
>60266|ID:45154722| conserved protein of unknown function	375	4	3.86168	0.539959
>60267|ID:45154723| DNA-binding response regulator, CheY like	429	8	3.80905	0.0398372
>60268|ID:45154724|acrB| RND-type permease AcrB	3273	24	25.2848	0.628272
>60269|ID:45154725| putative Membrane-fusion protein of multidrug efflux transporter	1299	8	10.3902	0.813978
>60270|ID:45154726| putative Outer membrane protein TolC	1419	17	12.0572	0.103492
>60271|ID:45154727| conserved protein of unknown function	657	5	4.33526	0.436583
>60272|ID:45154728|ppiB| Peptidyl-prolyl cis-trans isomerase	510	7	4.33983	0.148126
>60273|ID:45154729| conserved exported protein of unknown function	1077	3	6.65275	0.961978
>60274|ID:45154730|tatC| Sec-independent protein translocase protein TatC	771	5	3.96927	0.365143
>60275|ID:45154731| conserved protein of unknown function	216	3	2.76247	0.522752
>60276|ID:45154732|rimI| Ribosomal-protein-alanine N-acetyltransferase	525	3	2.80874	0.533145
>60277|ID:45154733| putative Peptidase M22	825	7	4.92301	0.226181
>60278|ID:45154734| conserved protein of unknown function	885	13	6.04845	0.00914642
>60279|ID:45154735|radA| DNA repair protein RadA homolog	1362	10	10.1067	0.555861
>60280|ID:45154736| putative 23S rRNA methyltransferase RlmB	723	8	5.43502	0.181844
>60281|ID:45154737| conserved protein of unknown function	342	3	2.99247	0.576108
>60282|ID:45154738| protein of unknown function	477	5	3.94371	0.360121
>60283|ID:45154739| conserved protein of unknown function	471	4	3.87855	0.543186
>60284|ID:45154740|oliA| Oligopeptide transporter	2004	10	8.83446	0.390744
>60285|ID:45154741|rlmI| Ribosomal RNA large subunit methyltransferase I	1197	10	7.49397	0.22236
>60286|ID:45154742| putative Pyruvate decarboxylase	1836	17	13.4247	0.195744
>60287|ID:45154743| conserved protein of unknown function	963	9	8.30688	0.450392
>60288|ID:45154744| conserved protein of unknown function	1296	15	10.8316	0.133065
>60289|ID:45154745|gpgS| Glucosyl-3-phosphoglycerate synthase	1233	13	10.3473	0.241738
>60290|ID:45154746| protein of unknown function	171	2	1.18627	0.332642
>60291|ID:45154747| protein of unknown function	123	0	1.05864	1
>60292|ID:45154748| conserved protein of unknown function	345	4	3.41857	0.446156
>60293|ID:45154749| exported protein of unknown function	495	4	6.58542	0.895475
>60294|ID:45154750| protein of unknown function	81	1	1.14258	0.683689
>60295|ID:45154751| protein of unknown function	201	2	3.35655	0.850498
>60296|ID:45154752| protein of unknown function	192	3	2.3384	0.414673
>60297|ID:45154753| protein of unknown function	174	2	1.95176	0.582293
>60298|ID:45154754| conserved protein of unknown function	243	1	1.61071	0.801336
>60299|ID:45154755| conserved protein of unknown function	714	8	5.49468	0.189136
>60300|ID:45154756| protein of unknown function	207	4	2.08268	0.157208
>60301|ID:45154757| protein of unknown function	678	5	6.55051	0.783285
>60302|ID:45154758| Putative Phage integrase (Fragment, N-terminal) (modular protein)	1197	17	12.8593	0.153374
>60303|ID:45154759| conserved protein of unknown function	195	1	2.65252	0.930818
>60304|ID:45154760|proC| Pyrroline-5-carboxylate reductase	831	2	5.00216	0.960051
>60305|ID:45154761| conserved protein of unknown function	1077	11	9.79898	0.391711
>60306|ID:45154762| conserved exported protein of unknown function	519	10	3.55155	0.00353479
>60307|ID:45154763| conserved protein of unknown function	249	3	1.99331	0.321503
>60308|ID:45154764| conserved protein of unknown function	444	4	3.27426	0.414194
>60309|ID:45154765| conserved protein of unknown function	249	3	2.31011	0.407027
>60310|ID:45154766| conserved protein of unknown function	1122	11	7.51136	0.138016
>60311|ID:45154767| conserved protein of unknown function	1431	12	10.174	0.322838
>60312|ID:45154768| conserved exported protein of unknown function	630	9	6.18331	0.17127
>60313|ID:45154769| conserved protein of unknown function	567	6	5.52917	0.47652
>60314|ID:45154770| conserved protein of unknown function	171	1	1.68097	0.815377
>60315|ID:45154771| conserved exported protein of unknown function	1386	14	11.18	0.234931
>60316|ID:45154772|acsA| Acetyl-coenzyme A synthetase	1890	13	16.7622	0.853723
>60317|ID:45154773| conserved protein of unknown function	519	2	4.98618	0.959759
>60318|ID:45154774|ribE| Riboflavin synthase	657	6	5.52154	0.475147
>60319|ID:45154775| conserved protein of unknown function	108	1	0.848688	0.573497
>60320|ID:45154776| putative Multidrug resistance protein MdtG	1176	7	4.9972	0.237094
>60321|ID:45154777| conserved protein of unknown function	807	4	4.72161	0.694496
>60322|ID:45154778| conserved exported protein of unknown function	1332	10	8.70724	0.373955
>60323|ID:45154779|ribD| Riboflavin biosynthesis protein RibD [Includes: Diaminohydroxyphosphoribosylaminopyrimidine deaminase ; 5-amino-6-(5-phosphoribosylamino)uracil reductase]	1098	5	6.61597	0.789856
>60324|ID:45154780|ppdK| Pyruvate, phosphate dikinase	2850	30	22.5855	0.0766319
>60325|ID:45154781| conserved protein of unknown function	519	4	3.69084	0.504451
>60326|ID:45154782|glyS| Glycine--tRNA ligase beta subunit	2193	16	16.2725	0.560508
>60327|ID:45154783|glyQ| glycyl-tRNA synthetase, alpha chain	921	6	7.35921	0.743889
>60328|ID:45154784| putative HTH-type transcriptional regulator rrf2-like	426	7	4.05786	0.115785
>60329|ID:45154785|sbpA| Sulfate-binding protein	1056	9	8.41693	0.465677
>60330|ID:45154786|cysU| sulfate/thiosulfate transporter subunit ; membrane component of ABC superfamily	882	5	4.92629	0.546942
>60331|ID:45154787|cysW| sulfate/thiosulfate transporter subunit ; membrane component of ABC superfamily	810	6	5.18731	0.416973
>60332|ID:45154788|cysA| Sulfate/thiosulfate import ATP-binding protein CysA	1098	15	8.90072	0.0377038
>60333|ID:45154789| conserved protein of unknown function	597	10	7.22024	0.191347
>60334|ID:45154790| conserved protein of unknown function	900	8	7.61901	0.493104
>60335|ID:45154791| protein of unknown function	153	0	1.79152	1
>60336|ID:45154792|fabI| Enoyl-[acyl-carrier-protein] reductase [NADH] FabI	780	4	4.90436	0.72217
>60337|ID:45154793| conserved protein of unknown function	849	8	5.7299	0.21918
>60338|ID:45154794| conserved protein of unknown function	243	0	0.887036	1
>60339|ID:45154795|bcp| putative peroxiredoxin bcp	468	2	4.02895	0.911461
>60340|ID:45154796| conserved exported protein of unknown function	441	5	3.14705	0.209479
>60341|ID:45154797| conserved protein of unknown function	276	2	3.12056	0.819824
>60342|ID:45154798| conserved protein of unknown function	282	2	2.84974	0.778821
>60343|ID:45154799| conserved protein of unknown function	411	6	3.17065	0.101289
>60344|ID:45154800| conserved protein of unknown function	774	4	5.01671	0.738229
>60345|ID:45154801| conserved protein of unknown function	654	7	5.20469	0.267831
>60346|ID:45154802| conserved exported protein of unknown function	912	11	8.17713	0.201222
>60347|ID:45154803| conserved exported protein of unknown function	1002	9	10.2803	0.69909
>60348|ID:45154804| conserved protein of unknown function	4206	40	35.0102	0.219474
>60349|ID:45154805| putative Histidine kinase, contains GAF domain	1281	10	10.6237	0.618081
>60350|ID:45154806|atoC| Acetoacetate metabolism regulatory protein AtoC	1413	21	14.1425	0.0512161
>60351|ID:45154807| putative Response regulator with HD domain	1143	12	11.7552	0.510594
>60352|ID:45154808|recN| DNA repair protein RecN	1698	17	11.5513	0.0780418
>60353|ID:45154809|trxA| thioredoxin 1	348	4	3.03952	0.361659
>60354|ID:45154810| conserved exported protein of unknown function	534	1	3.26607	0.962227
>60355|ID:45154811| protein of unknown function	546	3	3.11453	0.602665
>60356|ID:45154812| conserved protein of unknown function	2484	23	18.3397	0.163814
>60357|ID:45154813|folC| Bifunctional protein FolC: Folylpolyglutamate synthase and Dihydrofolate synthase	1305	9	7.03329	0.274916
>60358|ID:45154814|accD| acetyl-CoA carboxylase, beta (carboxyltranferase) subunit	837	6	7.23944	0.729983
>60359|ID:45154815| putative cAMP phosphodiesterase, class-II	789	8	4.84373	0.116916
>60360|ID:45154816| putative Nickel/cobalt efflux system RcnA	708	0	3.06453	1
>60361|ID:45154817| protein of unknown function	195	1	1.67081	0.813276
>60362|ID:45154818|moaA| Cyclic pyranopterin monophosphate synthase 3	1065	7	7.38228	0.606239
>60363|ID:45154819|moaE| Molybdopterin synthase catalytic subunit	474	7	4.28325	0.141291
>60364|ID:45154820|moaD| Molybdopterin converting factor, small subunit	258	3	2.50915	0.459175
>60365|ID:45154821|moaC| molybdopterin biosynthesis, protein C	498	1	3.73227	0.976398
>60366|ID:45154822| conserved exported protein of unknown function	1185	8	8.93916	0.669804
>60367|ID:45154823| putative C4-dicarboxylate transport protein	1359	10	6.88932	0.157933
>60368|ID:45154824| conserved membrane protein of unknown function	1269	7	8.68683	0.76412
>60369|ID:45154825| conserved protein of unknown function	705	10	6.37621	0.111269
>60370|ID:45154826| protein of unknown function	174	0	0.63978	1
>60371|ID:45154827| protein of unknown function	180	2	1.53637	0.455047
>60372|ID:45154828| conserved protein of unknown function	312	6	2.84353	0.0680723
>60373|ID:45154829| putative Sensor histidine kinase CusS	1446	16	9.75816	0.0402998
>60374|ID:45154830|cusR| DNA-binding response regulator in two-component regulatory system with CusS	684	4	5.00199	0.736288
>60375|ID:45154831| conserved protein of unknown function	666	7	5.39481	0.297136
>60376|ID:45154832| conserved exported protein of unknown function	1035	6	6.86514	0.682563
>60377|ID:45154833| protein of unknown function	294	2	3.49118	0.864771
>60378|ID:45154834| conserved protein of unknown function	150	2	1.20438	0.339257
>60379|ID:45154835| putative Serine kinase HipA	1206	17	9.72375	0.0210658
>60380|ID:45154836| conserved protein of unknown function	201	3	2.0645	0.340864
>60381|ID:45154837| conserved protein of unknown function	864	3	5.68429	0.923037
>60382|ID:45154838| transposase	297	1	2.4092	0.911
>60383|ID:45154839| protein of unknown function	192	3	1.69657	0.241508
>60384|ID:45154840| conserved protein of unknown function	201	2	1.786	0.53405
>60385|ID:45154841| protein of unknown function	81	0	0.342856	1
>60386|ID:45154842| protein of unknown function	126	2	1.09893	0.300738
>60387|ID:45154843|cas2| CRISPR-associated endoribonuclease Cas2 1	291	4	3.10745	0.376954
>60388|ID:45154844|cas1| CRISPR-associated endonuclease Cas1 1	1032	8	8.06569	0.556752
>60389|ID:45154845| CRISPR-associated protein Cas4	639	4	6.11726	0.860221
>60390|ID:45154846| CRISPR-associated protein Csd2	996	11	10.4681	0.47562
>60391|ID:45154847| conserved protein of unknown function	1731	20	16.1827	0.199782
>60392|ID:45154848| conserved protein of unknown function	771	10	7.48213	0.220701
>60393|ID:45154849| Metal dependent phosphohydrolase	2313	30	21.1165	0.0389618
>60394|ID:45154850| Peptidase C14 caspase-1 catalytic subunit p20	912	8	7.28059	0.443185
>60395|ID:45154851| Exported protein	519	2	3.56845	0.872066
>60396|ID:45154852| protein of unknown function	162	2	1.71752	0.513377
>60397|ID:45154853| conserved protein of unknown function	240	2	1.45798	0.428494
>60398|ID:45154854| conserved protein of unknown function	471	5	2.40519	0.0960028
>60399|ID:45154855| putative Dihydroneopterin aldolase and SAM-dependent methyltransferase (Modular protein)	930	12	5.98295	0.0193515
>60400|ID:45154856| protein of unknown function	795	2	4.17844	0.921191
>60401|ID:45154857|trpH| Phosphoesterase	849	10	6.6868	0.13837
>60402|ID:45154858| putative serine/threonine protein kinase	1410	9	10.4983	0.721363
>60403|ID:45154859|pph| PP2C-family Ser/Thr protein phosphatase	837	4	4.91746	0.724018
>60404|ID:45154860| FHA domain containing protein	732	11	5.83036	0.0353915
>60405|ID:45154861| Exported protein	612	7	3.46981	0.06244
>60406|ID:45154862| conserved protein of unknown function	1014	6	6.32625	0.605833
>60407|ID:45154863| conserved protein of unknown function	414	5	3.70139	0.312786
>60408|ID:45154864| conserved protein of unknown function	744	6	5.45846	0.46424
>60409|ID:45154865| putative Beta-phosphoglucomutase	708	6	5.15217	0.410817
>60410|ID:45154866| ABC-type transport system periplasmic binding protein	933	7	6.28487	0.439507
>60411|ID:45154867|crtB| Phytoene synthase	876	10	6.23878	0.100578
>60412|ID:45154868| putative Pytoene desaturase	1311	15	8.45459	0.0259348
>60413|ID:45154869|udgA| Uracil-DNA glycosylase	672	8	5.1503	0.148742
>60414|ID:45154870| conserved protein of unknown function	456	2	4.20627	0.923351
>60415|ID:45154871|ybcL| putative kinase inhibitor; DLP12 prophage	555	5	4.13084	0.396801
>60416|ID:45154872|pmbA| Peptidase U62	1359	10	9.49358	0.477565
>60417|ID:45154873|tldD| putative peptidase	1437	12	12.0376	0.543192
>60418|ID:45154874| protein of unknown function	459	2	3.79616	0.893287
>60419|ID:45154875|ispU| undecaprenyl pyrophosphate synthase	786	16	5.99052	0.000470997
>60420|ID:45154876|cdsA| Phosphatidate cytidylyltransferase	849	1	3.96549	0.981217
>60421|ID:45154877|dxr| 1-deoxy-D-xylulose 5-phosphate reductoisomerase	1161	14	9.68315	0.112628
>60422|ID:45154878|ecfE| Peptidase M50	1392	16	12.2028	0.169695
>60423|ID:45154879|proS| prolyl-tRNA synthetase	1707	16	13.8801	0.318381
>60424|ID:45154880|gspE| General secretion pathway protein E, contains GAF domain	2313	27	25.5572	0.413412
>60425|ID:45154881| TPR-repeat protein	801	7	4.61916	0.183979
>60426|ID:45154882| conserved protein of unknown function	990	8	6.39594	0.311804
>60427|ID:45154883| ABC-type transport system, ATPase component	732	4	3.78767	0.52441
>60428|ID:45154884| putative ABC transporter, permease component	876	7	4.8085	0.209923
>60429|ID:45154885| conserved protein of unknown function	333	3	2.27855	0.398522
>60430|ID:45154886| conserved protein of unknown function	402	5	2.91772	0.170456
>60431|ID:45154887|lpxP| Protein Ddg	939	4	5.95409	0.845512
>60432|ID:45154888| conserved protein of unknown function	381	0	2.23293	1
>60433|ID:45154889| Exported protein	357	4	2.64009	0.27245
>60434|ID:45154890|scdA| Stearoyl-CoA 9-desaturase	870	12	5.96419	0.0189191
>60435|ID:45154891|rbpA| putative RNA-binding protein RbpA	324	5	2.60918	0.12307
>60436|ID:45154892|yaeJ| conserved hypothetical protein	417	3	3.65536	0.708203
>60437|ID:45154893| putative Sensor histidine kinase with MCP region	1773	24	15.9561	0.035077
>60438|ID:45154894|rcp| Response regulator rcp1	462	3	4.46559	0.823894
>60439|ID:45154895| putative Hybrid sensor histidine kinase	2997	36	27.0202	0.0555185
>60440|ID:45154896|gacA| Response regulator	645	11	6.67541	0.0760264
>60441|ID:45154897| protein of unknown function	126	1	1.12084	0.675665
>60442|ID:45154898| conserved protein of unknown function	345	2	2.98537	0.799967
>60443|ID:45154899| conserved protein of unknown function	432	5	4.02183	0.375446
>60444|ID:45154900| conserved protein of unknown function	327	5	3.2848	0.233979
>60445|ID:45154901| conserved protein of unknown function	291	0	1.73314	1
>60446|ID:45154902| putative Response regulator, LuxR family	750	8	6.2339	0.288342
>60447|ID:45154903| putative toluene tolerance	651	5	5.14041	0.584562
>60448|ID:45154904|mltC| Membrane-bound lytic murein transglycosylase C	1236	14	12.3021	0.350344
>60449|ID:45154905| Conserved membrane protein	1638	8	10.4818	0.820948
>60450|ID:45154906|dpm| Dolichyl-phosphate beta-D-mannosyltransferase	1095	10	5.74558	0.0670061
>60451|ID:45154907| putative sterol desaturase	726	5	5.49571	0.642703
>60452|ID:45154908| Exported protein	492	4	5.24105	0.768729
>60453|ID:45154909| Exported protein	1704	22	13.4408	0.0191708
>60454|ID:45154910|nifA| Nif-specific regulatory protein	1554	17	13.6382	0.212758
>60455|ID:45154911| conserved protein of unknown function	282	2	2.56126	0.726466
>60456|ID:45154912| conserved protein of unknown function	132	0	1.25756	1
>60457|ID:45154913| conserved protein of unknown function	348	8	3.46312	0.024684
>60458|ID:45154914|rhlE| ATP-dependent RNA helicase RhlE	1296	10	9.12909	0.429655
>60459|ID:45154915| Exported protein	288	3	3.57428	0.694452
>60460|ID:45154916| conserved protein of unknown function	315	1	3.22487	0.960901
>60461|ID:45154917| Exported protein	1089	9	8.52708	0.480901
>60462|ID:45154918| protein of unknown function	684	11	7.16367	0.109405
>60463|ID:45154919| Exported protein	1425	11	12.5583	0.709544
>60464|ID:45154920| protein of unknown function	117	0	0.897713	1
>60465|ID:45154921| conserved protein of unknown function	345	3	3.0795	0.595449
>60466|ID:45154922|yjbJ| putative stress response protein	243	2	2.81546	0.773344
>60467|ID:45154923| protein of unknown function	138	3	1.05351	0.0896836
>60468|ID:45154924|forB| 2-oxoacid:ferredoxin oxidoreductase beta subunit	894	6	8.6855	0.865088
>60469|ID:45154925|porB| Pyruvate:ferredoxin oxidoreductase beta subunit	897	11	8.78415	0.26805
>60470|ID:45154926|porA| Pyruvate:ferredoxin oxidoreductase alpha subunit	1206	9	10.2202	0.692437
>60471|ID:45154927|erpA| Iron-sulfur cluster insertion protein ErpA 2	321	2	3.61577	0.877303
>60472|ID:45154928| conserved protein of unknown function	189	2	2.03382	0.604582
>60473|ID:45154929| conserved exported protein of unknown function	591	8	4.70111	0.103226
>60474|ID:45154930| Exported protein	168	1	0.78723	0.545753
>60475|ID:45154931| conserved protein of unknown function	231	0	1.56789	1
>60476|ID:45154932| conserved protein of unknown function	678	5	5.17203	0.589919
>60477|ID:45154933| conserved protein of unknown function	234	0	2.45146	1
>60478|ID:45154934| exported protein of unknown function	288	2	2.1054	0.622824
>60479|ID:45154935| protein of unknown function	138	0	0.840477	1
>60480|ID:45154936| protein of unknown function	135	1	1.1914	0.697842
>60481|ID:45154937| conserved protein of unknown function	387	5	4.07457	0.385805
>60482|ID:45154938| conserved protein of unknown function	204	4	2.67317	0.279516
>60483|ID:45154939|cah| Carbonic anhydrase	732	5	6.52026	0.77984
>60484|ID:45154940|ung| Uracil-DNA glycosylase	681	5	6.0076	0.717153
>60487|ID:45154943| protein of unknown function	201	3	2.72021	0.512527
>60491|ID:45154947| Conserved exported protein	1029	18	10.956	0.0304103
>60492|ID:45154948| putative Muconate cycloisomerase	1095	3	6.98924	0.970482
>60493|ID:45154949| conserved protein of unknown function	1638	13	12.821	0.517451
>60494|ID:45154950| Conserved membrane protein	876	7	4.79454	0.207969
>60495|ID:45154951| Membrane protein	480	1	1.98701	0.863464
>60496|ID:45154952| Exported protein	543	3	4.15229	0.784499
>60497|ID:45154953| Conserved exported protein	462	1	3.0867	0.954821
>60498|ID:45154954|ymfC| 23S rRNA pseudouridine synthase	588	1	3.81928	0.97833
>60499|ID:45154955| Exported protein	618	9	5.03565	0.0696333
>60500|ID:45154956|ypfJ| conserved hypothetical protein	867	8	6.50012	0.326983
>60501|ID:45154957| putative Outer membrane lipoprotein, Slp family	648	4	4.3999	0.64137
>60502|ID:45154958| putative Serine protease	1035	11	9.20682	0.318367
>60503|ID:45154959|abcX| ABC transporter ATPase component	798	5	6.13315	0.733427
>60504|ID:45154960|rnhA| ribonuclease HI, degrades RNA of DNA-RNA hybrids	471	6	3.73924	0.174821
>60505|ID:45154961|aroC| chorismate synthase	1137	7	8.42097	0.736286
>60506|ID:45154962|aspS| aspartyl-tRNA synthetase	1764	16	13.7031	0.301126
>60507|ID:45154963|rluB| Pseudouridine synthase	1263	14	9.9173	0.128714
>60508|ID:45154964|guaA| GMP synthetase (glutamine aminotransferase)	1557	18	13.0622	0.112056
>60509|ID:45154965|guaB| IMP dehydrogenase	1467	11	12.492	0.703179
>60510|ID:45154966| putative NHL repeat protein	2970	32	25.295	0.110299
>60511|ID:45154967| Exported protein	567	5	4.96689	0.554433
>60512|ID:45154968|scpB| putative chromosome segregation and condensation protein B	918	4	6.40296	0.882161
>60513|ID:45154969|scpA| Segregation and condensation protein A	780	11	6.89749	0.0904659
>60514|ID:45154970| conserved protein of unknown function	1038	5	6.32284	0.756689
>60515|ID:45154971| Exported protein	681	3	5.05816	0.881091
>60516|ID:45154972| conserved protein of unknown function	453	3	2.84898	0.542774
>60517|ID:45154973| conserved protein of unknown function	594	3	7.07914	0.972723
>60518|ID:45154974| Putative Blue (Type 1) copper protein, cupredoxin family (modular protein)	417	1	3.62782	0.973847
>60519|ID:45154975| conserved protein of unknown function	1494	11	12.8338	0.734869
>60520|ID:45154976|gppA| Exopolyphosphatase	951	10	6.52864	0.124346
>60521|ID:45154977| conserved protein of unknown function	327	4	3.01015	0.35505
>60522|ID:45154978|recG| ATP-dependent DNA helicase RecG	2541	22	18.1457	0.210243
>60523|ID:45154979| putative TPR repeat protein	1443	16	14.343	0.364603
>60524|ID:45154980| Exported protein	855	7	6.2113	0.427719
>60525|ID:45154981| Membrane protein	447	4	2.96938	0.345885
>60526|ID:45154982| protein of unknown function	357	0	3.06342	1
>60527|ID:45154983| protein of unknown function	414	2	2.75993	0.763046
>60528|ID:45154984| conserved protein of unknown function	438	2	3.66762	0.881857
>60529|ID:45154985| conserved protein of unknown function	825	6	6.54437	0.638265
>60530|ID:45154986| conserved protein of unknown function	597	5	5.3879	0.625765
>60531|ID:45154987| conserved protein of unknown function	240	0	2.86957	1
>60532|ID:45154988| putative Thiol:disulfide interchange protein DsbE	546	6	4.39014	0.278007
>60533|ID:45154989| conserved protein of unknown function	1296	10	9.2135	0.440798
>60534|ID:45154990| conserved protein of unknown function	1041	10	8.70392	0.373482
>60535|ID:45154991| conserved protein of unknown function	318	4	3.25259	0.409456
>60536|ID:45154992| conserved protein of unknown function	441	2	2.95149	0.794505
>60537|ID:45154993|purF| Amidophosphoribosyltransferase	1431	13	12.3743	0.466949
>60538|ID:45154994|purL| Phosphoribosylformylglycinamidine synthase 2	2247	20	16.7453	0.24261
>60539|ID:45154995|purQ| Phosphoribosylformylglycinamidine synthase 1	723	8	6.21246	0.285265
>60540|ID:45154996| conserved protein of unknown function	240	5	2.51402	0.109633
>60541|ID:45154997| Exported protein	228	1	1.56342	0.791721
>60542|ID:45154998|purC| Phosphoribosylaminoimidazole-succinocarboxamide synthase	714	4	6.44045	0.885096
>60543|ID:45154999| Chlorite dismutase	795	6	6.69682	0.659909
>60544|ID:45155000|purB| Adenylosuccinate lyase	1335	9	10.6494	0.736428
>60545|ID:45155001|nusB| N utilization substance protein B homolog	474	10	3.69126	0.00459093
>60546|ID:45155002|ribH| 6,7-dimethyl-8-ribityllumazine synthase	543	4	4.0877	0.584262
>60547|ID:45155003|ribBA| Riboflavin biosynthesis protein RibBA [Includes: 3,4-dihydroxy-2-butanone 4-phosphate synthase ; GTP cyclohydrolase-2]	1209	8	9.36335	0.7179
>60548|ID:45155004|nasA| Nitrate transporter	1230	4	3.59697	0.484326
>60549|ID:45155005|rpoH| RNA polymerase sigma factor	1023	19	11.0313	0.0175884
>60550|ID:45155006| conserved protein of unknown function	1539	3	11.8444	0.999423
>60551|ID:45155007|groS| 10 kDa chaperonin	303	3	3.54529	0.689114
>60552|ID:45155008|groEL| chaperone Hsp60, peptide-dependent ATPase, heat shock protein	1641	13	15.5699	0.778146
>60553|ID:45155009|glnEb| (Glutamate-ammonia-ligase) adenylyltransferase, subunit B	1815	15	13.0077	0.325291
>60554|ID:45155010| putative (Glutamate-ammonia-ligase) adenylyltransferase, subunit A (Modular protein)	2277	19	20.2885	0.643401
>60555|ID:45155011| conserved exported protein of unknown function	687	5	7.14594	0.841323
>60556|ID:45155012| protein of unknown function	183	0	1.78534	1
>60557|ID:45155013| protein of unknown function	975	13	13.2295	0.5628
>60558|ID:45155014|nemA| N-ethylmaleimide reductase	1074	9	8.71188	0.50622
>60559|ID:45155015| conserved protein of unknown function	432	4	3.92988	0.553564
>60560|ID:45155016| conserved protein of unknown function	1185	18	9.20743	0.00642661
>60561|ID:45155017| conserved protein of unknown function	777	3	6.84841	0.967321
>60562|ID:45155018| protein of unknown function	204	2	1.42884	0.418605
>60563|ID:45155019|nirA| Ferredoxin--nitrite reductase	1596	14	12.0337	0.32164
>60564|ID:45155020| conserved protein of unknown function	195	2	1.62441	0.483766
>60565|ID:45155021|cynS| Cyanate hydratase	441	4	4.59098	0.674191
>60566|ID:45155022|nirC| Nitrite transporter NirC	831	8	4.41303	0.0790546
>60567|ID:45155023|glnA| glutamine synthetase	1410	9	13.3226	0.915123
>60568|ID:45155024|glnD| Bifunctional uridylyltransferase/uridylyl-removing enzyme	2685	18	17.2246	0.457664
>60569|ID:45155025|glnK| regulatory protein, P-II 2, for nitrogen assimilation by glutamine synthetase, regulates GlnL (NRII) and GlnE (ATase)	339	4	3.48249	0.460127
>60570|ID:45155026|amtB| ammonium transporter	1329	6	6.75792	0.667925
>60571|ID:45155027| conserved exported protein of unknown function	879	13	7.42646	0.0393563
>60572|ID:45155028|nadE| putative glutamine-dependent NAD(+) synthetase	1770	11	11.5752	0.607301
>60573|ID:45155029| conserved protein of unknown function	1140	9	9.65818	0.628259
>60574|ID:45155030| putative Urease accessory protein UreD	870	8	5.04245	0.137236
>60575|ID:45155031|ureG| urease accessory protein	672	6	5.62135	0.492202
>60576|ID:45155032| putative Urease accessory protein UreF	687	6	4.46207	0.290304
>60577|ID:45155033|ureC| urease alpha subunit	1728	11	13.9765	0.823836
>60578|ID:45155034| urease beta subunit (modular protein)	462	4	3.83746	0.534863
>60579|ID:45155035|ureA| urease gamma subunit	303	5	2.79235	0.150255
>60580|ID:45155036| conserved exported protein of unknown function	393	3	2.94969	0.566267
>60581|ID:45155037| Urea ABC transporter ATP-binding protein	711	7	5.61256	0.331487
>60582|ID:45155038| Urea ABC transporter, ATP-binding protein UrtD	768	4	6.39464	0.881726
>60583|ID:45155039| conserved membrane protein of unknown function	1146	12	6.22912	0.0254122
>60584|ID:45155040| conserved membrane protein of unknown function	1542	17	9.48138	0.0171244
>60585|ID:45155041| putative branched-chain amino acid transport protein (ABC superfamily, peri_bind)	1365	13	13.2603	0.565864
>60586|ID:45155042| exported protein of unknown function	1371	23	11.5179	0.00176932
>60587|ID:45155043| exported protein of unknown function	921	12	8.64744	0.163193
>60588|ID:45155044| conserved protein of unknown function	1260	11	11.8472	0.637495
>60589|ID:45155045|aroB| 3-dehydroquinate synthase	1158	5	7.37646	0.859501
>60590|ID:45155046| putative Type IV pili biogenesis protein PilQ	1995	19	16.473	0.297432
>60591|ID:45155047| putative Type IV pilus assembly protein PilP	630	5	4.60433	0.487996
>60592|ID:45155048| putative Type IV pilus biogenesis protein PilO	624	4	5.08104	0.747327
>60593|ID:45155049| putative Type IV pilus biogenesis protein PilN	555	8	6.11602	0.271449
>60594|ID:45155050|pilM| Type IV pilus biogenesis protein PilM	1104	13	10.1479	0.221827
>60595|ID:45155051| conserved protein of unknown function	216	3	2.52389	0.463097
>60596|ID:45155052| conserved protein of unknown function	867	6	6.20187	0.586847
>60597|ID:45155053| putative Ribosomal protein S30Ae-family protein, sigma-54 modulation protein	552	5	4.60698	0.488553
>60598|ID:45155054|rpoN| RNA polymerase, sigma-54 (Sigma N) factor	1518	13	14.795	0.716241
>60599|ID:45155055|lptB| putative lipopolysaccharide transport protein B: ATP-binding component of ABC superfamily	786	7	6.95983	0.544928
>60600|ID:45155056| conserved protein of unknown function	471	3	4.40825	0.817182
>60601|ID:45155057| conserved protein of unknown function	573	10	6.3181	0.106365
>60602|ID:45155058| protein of unknown function	75	0	0.306893	1
>60603|ID:45155059|rplQ| 50S ribosomal subunit protein L17	447	3	4.1366	0.782602
>60604|ID:45155060|rpoA| RNA polymerase, alpha subunit	1002	11	11.7039	0.622091
>60605|ID:45155061|rpsD| 30S ribosomal subunit protein S4	627	8	5.0926	0.142373
>60606|ID:45155062|rpsK| 30S ribosomal protein S11	384	4	3.45087	0.453175
>60607|ID:45155063|rpsM| 30S ribosomal subunit protein S13	390	3	4.09502	0.777046
>60608|ID:45155064|infA| translation initiation factor IF-1	219	3	2.70097	0.507692
>60609|ID:45155065|map| Methionine aminopeptidase	756	8	6.57578	0.338079
>60610|ID:45155066|adk| Adenylate kinase	657	8	6.34193	0.303818
>60611|ID:45155067|secY| preprotein translocase membrane subunit	1314	15	12.2883	0.253901
>60612|ID:45155068| 50S ribosomal protein L15 (fragment)	288	4	3.30873	0.421987
>60613|ID:45155069|rpmD| 50S ribosomal protein L30	210	2	2.36489	0.685577
>60614|ID:45155070|rpsE| 30S ribosomal subunit protein S5	504	4	5.00174	0.736627
>60615|ID:45155071|rplR| 50S ribosomal subunit protein L18	366	4	3.65534	0.497185
>60616|ID:45155072| 50S ribosomal subunit protein L6 (fragment)	348	2	3.80984	0.894765
>60617|ID:45155073|rpsH| 30S ribosomal subunit protein S8	396	3	3.47307	0.675366
>60618|ID:45155074| protein of unknown function	81	2	1.14833	0.319019
>60619|ID:45155075|rplE| 50S ribosomal subunit protein L5	654	8	7.3702	0.456583
>60620|ID:45155076|rplX| 50S ribosomal subunit protein L24	327	6	3.78012	0.180461
>60621|ID:45155077|rplN| 50S ribosomal protein L14	369	4	3.23631	0.405786
>60622|ID:45155078|rpsQ| 30S ribosomal subunit protein S17	270	3	3.31245	0.644705
>60623|ID:45155079|rpmC| 50S ribosomal protein L29	222	6	2.59214	0.0474162
>60624|ID:45155080|rplP| 50S ribosomal subunit protein L16	417	3	4.28866	0.80272
>60625|ID:45155081|rpsC| 30S ribosomal subunit protein S3	669	9	6.65311	0.226098
>60626|ID:45155082|rplV| 50S ribosomal subunit protein L22	354	6	3.18948	0.103275
>60627|ID:45155083| protein of unknown function	246	1	2.779	0.938886
>60628|ID:45155084|rpsS| 30S ribosomal protein S19	288	2	3.7436	0.889325
>60629|ID:45155085|rplB| 50S ribosomal subunit protein L2	828	4	7.68151	0.9483
>60630|ID:45155086|rplW| 50S ribosomal subunit protein L23	294	1	3.44451	0.968729
>60631|ID:45155087|rplD| 50S ribosomal protein L4	624	4	5.89514	0.840486
>60632|ID:45155088|rplC| 50S ribosomal subunit protein L3	621	3	5.36855	0.904135
>60633|ID:45155089|rpsJ| 30S ribosomal protein S10	312	5	3.1403	0.208063
>60634|ID:45155090|tufB| protein chain elongation factor EF-Tu, possible GTP-binding factor (duplicate of tufA)	1206	7	9.3002	0.820264
>60635|ID:45155091|fusA| protein chain elongation factor EF-G, GTP-binding	2037	12	18.5527	0.957966
>60636|ID:45155092|rpsG| 30S ribosomal subunit protein S7	474	3	4.15938	0.785624
>60637|ID:45155093|rpsL| 30S ribosomal protein S12	372	3	3.18812	0.618693
>60638|ID:45155094|rpoC| RNA polymerase, beta prime subunit	4191	34	38.0524	0.767146
>60639|ID:45155095|rpoB| RNA polymerase, beta subunit	3960	34	35.5801	0.627722
>60640|ID:45155096|rplJL| Fused 50S ribosomal proteins L10 and L7/L12 (Modular protein)	933	5	8.52528	0.927654
>60641|ID:45155097|rplA| 50S ribosomal subunit protein L1	693	2	5.55296	0.974994
>60642|ID:45155098|rplK| 50S ribosomal protein L11	423	3	4.39384	0.815623
>60643|ID:45155099|nusG| transcription termination factor	540	3	4.10498	0.778
>60644|ID:45155100| protein of unknown function	405	4	4.64213	0.682646
>60645|ID:45155101|secE| Protein translocase subunit SecE	195	2	1.29696	0.372455
>60646|ID:45155102| protein of unknown function	129	1	0.927916	0.605979
>60647|ID:45155103|rpmG| 50S ribosomal protein L33	150	2	2.10137	0.622775
>60648|ID:45155104|tufB| protein chain elongation factor EF-Tu, possible GTP-binding factor (duplicate of tufA)	1206	7	9.3002	0.820264
>60649|ID:45155105| protein of unknown function	447	5	4.37501	0.444375
>60650|ID:45155106| protein of unknown function	150	0	1.51168	1
>60651|ID:45155107| conserved protein of unknown function	936	8	6.05612	0.263353
>60652|ID:45155108| protein of unknown function	132	2	1.1767	0.329226
>60653|ID:45155109| ATP-dependent DNA helicase	2085	15	16.1192	0.644228
>60654|ID:45155110| conserved protein of unknown function	861	8	7.21426	0.433311
>60655|ID:45155111|glgP| Glycogen phosphorylase	2160	28	18.5547	0.0237483
>60656|ID:45155112| conserved protein of unknown function	1446	12	11.4668	0.4765
>60657|ID:45155113| conserved protein of unknown function	435	7	5.67894	0.341937
>60658|ID:45155114| conserved protein of unknown function	831	3	7.8907	0.985349
>60659|ID:45155115| conserved protein of unknown function	204	4	2.97422	0.346945
>60660|ID:45155116| conserved protein of unknown function	660	4	5.62472	0.813243
>60661|ID:45155117| protein of unknown function	168	3	1.47066	0.183232
>60662|ID:45155118| conserved protein of unknown function	660	6	6.06532	0.56554
>60663|ID:45155119| conserved protein of unknown function	378	5	3.44567	0.263857
>60664|ID:45155120| ABC-type transport system, ATPase component	969	11	9.55043	0.360629
>60665|ID:45155121| ABC-type transport system, permease component	801	7	6.00754	0.394912
>60666|ID:45155122| conserved membrane protein of unknown function	1530	19	13.0966	0.0728697
>60667|ID:45155123| conserved protein of unknown function	1371	11	12.7168	0.724365
>60668|ID:45155124| conserved exported protein of unknown function	411	2	3.32162	0.84515
>60669|ID:45155125| putative Integrase	1065	10	10.5343	0.607792
>60670|ID:45155126| putative DNA-binding protein, Excisionase family (Modular protein)	309	1	3.44032	0.968564
>60671|ID:45155127| conserved protein of unknown function	1005	11	9.09827	0.305232
>60672|ID:45155128| conserved protein of unknown function	249	2	2.6461	0.74306
>60673|ID:45155129| conserved exported protein of unknown function	372	4	3.84921	0.537432
>60674|ID:45155130| putative lipoprotein	603	9	7.32001	0.312913
>60675|ID:45155131|vapC| Ribonuclease VapC	417	7	3.5371	0.0673503
>60676|ID:45155132| conserved protein of unknown function	237	3	2.43367	0.43965
>60677|ID:45155133| protein of unknown function	180	4	2.91241	0.332985
>60678|ID:45155134| protein of unknown function	195	4	2.00496	0.142823
>60679|ID:45155135| conserved protein of unknown function	717	8	6.24979	0.290594
>60680|ID:45155136| conserved exported protein of unknown function	690	7	5.29914	0.282316
>60681|ID:45155137| protein of unknown function	321	4	2.28384	0.196852
>60682|ID:45155138| conserved exported protein of unknown function	879	9	8.23519	0.440398
>60683|ID:45155139| putative Response Regulator	495	5	4.02009	0.375103
>60684|ID:45155140| conserved protein of unknown function	1713	21	16.5068	0.160875
>60685|ID:45155141| putative Transcriptional regulator, AsnC family	255	4	3.11018	0.377587
>60686|ID:45155142| conserved exported protein of unknown function	447	6	3.787	0.181761
>60687|ID:45155143|atoC| Acetoacetate metabolism regulatory protein AtoC	1395	7	10.3771	0.892784
>60688|ID:45155144| putative Histidine kinase	1152	6	7.61513	0.771829
>60689|ID:45155145|malQ| 4-alpha-glucanotransferase	2265	24	14.9814	0.0188705
>60690|ID:45155146| conserved exported protein of unknown function	732	5	6.55734	0.783932
>60691|ID:45155147| conserved exported protein of unknown function	828	7	7.14227	0.571989
>60692|ID:45155148| putative Cytochrome c	393	2	3.04722	0.808955
>60693|ID:45155149| conserved protein of unknown function	177	1	1.55949	0.79123
>60694|ID:45155150|queC| 7-cyano-7-deazaguanine synthase	699	6	4.08146	0.227295
>60695|ID:45155151|dksA| DnaK suppressor protein (Modular protein)	576	5	6.13368	0.733906
>60696|ID:45155152|apt| Adenine phosphoribosyltransferase	516	3	3.91444	0.75021
>60697|ID:45155153|rpoS| RNA polymerase sigma factor	999	9	7.99645	0.406955
>60698|ID:45155154|acyP| Acylphosphatase	348	0	1.73634	1
>60699|ID:45155155|ald| Alanine dehydrogenase	1104	7	6.846	0.527501
>60700|ID:45155156| conserved protein of unknown function	369	6	3.3979	0.128248
>60701|ID:45155157| Ferredoxin, 2Fe-2S	351	2	3.18633	0.828329
>60702|ID:45155158| conserved protein of unknown function	414	2	4.78333	0.952485
>60703|ID:45155159| conserved protein of unknown function	297	2	2.82532	0.774673
>60704|ID:45155160| conserved membrane protein of unknown function	372	1	1.53023	0.784202
>60705|ID:45155161| Squalene synthase	933	9	6.28608	0.183007
>60706|ID:45155162| conserved exported protein of unknown function	447	5	3.56488	0.286523
>60707|ID:45155163|htpX| Protease HtpX	918	9	7.42647	0.327641
>60708|ID:45155164|gpx| Hydroperoxy fatty acid reductase gpx1	624	6	6.51499	0.634293
>60709|ID:45155165| conserved protein of unknown function	276	1	2.91422	0.946597
>60710|ID:45155166| conserved protein of unknown function	648	2	4.97855	0.959369
>60711|ID:45155167| putative Transporter of MFS family, contains Lipocalin domain	1431	13	7.69591	0.049783
>60712|ID:45155168| conserved protein of unknown function	213	0	1.40345	1
>60713|ID:45155169| conserved protein of unknown function	450	6	4.92169	0.370224
>60714|ID:45155170| Response regulator	648	7	6.31982	0.445176
>60715|ID:45155171| Response regulator, contains GGDEF domain	1005	8	7.40851	0.462143
>60716|ID:45155172| Histidine kinase	1770	23	15.8227	0.0521266
>60717|ID:45155173| conserved protein of unknown function	330	1	2.7653	0.937779
>60718|ID:45155174| transposase	831	3	5.8989	0.934028
>60719|ID:45155175| transposase	300	2	2.61488	0.736842
>60720|ID:45155176| protein of unknown function	87	1	0.741092	0.524971
>60721|ID:45155177| protein of unknown function	162	4	2.1342	0.166739
>60722|ID:45155178| protein of unknown function	558	0	5.29202	1
>60723|ID:45155179| protein of unknown function	198	2	1.69623	0.506528
>60724|ID:45155180|higB| Toxin HigB-1	282	1	2.51354	0.919936
>60725|ID:45155181|vapI| Virulence-associated protein I	315	1	2.80136	0.940036
>60726|ID:45155182| protein of unknown function	480	6	6.08028	0.568226
>60727|ID:45155183| protein of unknown function	303	1	1.76356	0.829456
>60728|ID:45155184| Uncharacterized endonuclease	498	1	3.59219	0.97282
>60729|ID:45155185| protein of unknown function	327	0	2.38056	1
>60730|ID:45155186| conserved protein of unknown function	933	7	8.26185	0.718702
>60731|ID:45155187| conserved protein of unknown function	483	2	4.11378	0.917309
>60732|ID:45155188| exported protein of unknown function	789	14	6.7918	0.009796
>60733|ID:45155189| protein of unknown function	423	6	3.83791	0.189276
>60734|ID:45155190| protein of unknown function	1314	23	19.6083	0.248555
>60735|ID:45155191| protein of unknown function	675	6	8.97518	0.884429
>60736|ID:45155192| conserved protein of unknown function	1467	15	16.625	0.689483
>60737|ID:45155193| protein of unknown function	189	3	1.88996	0.293414
>60738|ID:45155194| BamHI control element (fragment)	252	6	3.78889	0.181432
>60739|ID:45155195| putative DNA methylase	1860	19	22.3799	0.79236
>60740|ID:45155196| Cobyrinic acid ac-diamide synthase	831	15	11.6453	0.19545
>60741|ID:45155197| protein of unknown function	456	8	5.71454	0.216674
>60742|ID:45155198| protein of unknown function	741	15	10.6697	0.121421
>60743|ID:45155199| protein of unknown function	312	1	2.62257	0.928192
>60744|ID:45155200| conserved protein of unknown function	1005	10	7.9655	0.278592
>60745|ID:45155201| protein of unknown function	264	1	1.95473	0.859435
>60746|ID:45155202| membrane protein of unknown function	1269	6	9.33453	0.904001
>60748|ID:45155204| protein of unknown function	504	1	2.48584	0.917258
>60747|ID:45155203| conserved protein of unknown function	276	1	1.21834	0.705084
>60749|ID:45155205| protein of unknown function	1008	2	7.33504	0.994673
>60750|ID:45155206| protein of unknown function	123	1	0.836614	0.568093
>60751|ID:45155207| protein of unknown function	213	1	0.590007	0.446137
>60752|ID:45155208| DNA repair protein RadC	504	5	3.04039	0.19107
>60753|ID:45155209| protein of unknown function	222	6	3.29629	0.115121
>60754|ID:45155210| protein of unknown function	1686	23	19.9802	0.276937
>60755|ID:45155211|purN| phosphoribosylglycinamide formyltransferase 1	675	1	4.81524	0.992034
>60756|ID:45155212|purM| phosphoribosylaminoimidazole synthetase	1038	7	6.41588	0.460393
>60757|ID:45155213|ntrX| Nitrogen assimilation regulatory protein NtrX	1401	16	11.8741	0.14568
>60758|ID:45155214| Sensor histidine kinase	2298	19	17.8363	0.42238
>60759|ID:45155215| conserved protein of unknown function	429	4	4.29313	0.622789
>60760|ID:45155216|mazG| Nucleoside triphosphate pyrophosphohydrolase	906	10	7.26847	0.196975
>60761|ID:45155217| conserved protein of unknown function	615	4	5.37808	0.785353
>60762|ID:45155218| conserved protein of unknown function	432	6	3.18049	0.102432
>60763|ID:45155219|hemY| Protoporphyrinogen oxidase	1359	7	7.16774	0.575421
>60764|ID:45155220|hemH| Ferrochelatase	945	10	6.43235	0.116151
>60765|ID:45155221|hemE| Uroporphyrinogen decarboxylase	1026	6	7.09798	0.712536
>60766|ID:45155222| protein of unknown function	183	2	1.51366	0.447458
>60767|ID:45155223|desC| Fatty acid desaturase, type 1	1017	6	8.45763	0.848294
>60768|ID:45155224| conserved protein of unknown function	471	3	3.28542	0.638551
>60769|ID:45155225| putative Transporter, eamA family	879	4	3.22347	0.402792
>60770|ID:45155226| conserved protein of unknown function	204	0	1.54484	1
>60771|ID:45155227| conserved protein of unknown function	177	2	1.86621	0.557919
>60772|ID:45155228| conserved protein of unknown function	318	3	3.072	0.593894
>60773|ID:45155229| putative Phosphate-binding protein PstS	825	6	7.54352	0.764552
>60774|ID:45155230| conserved exported protein of unknown function	456	4	4.60649	0.676687
>60775|ID:45155231|accC| acetyl-CoA carboxylase, biotin carboxylase subunit	1419	10	13.5412	0.868248
>60776|ID:45155232|cfiA| 2-oxoglutarate carboxylase large subunit	1989	23	16.4895	0.0739847
>60777|ID:45155233| putative 2-hydroxy-6-ketonona-2,4-dienedioate hydrolase	966	7	6.17885	0.422492
>60778|ID:45155234| putative Thiol peroxidase (Modular protein)	687	7	6.345	0.449189
>60779|ID:45155235|sthA| putative soluble pyridine nucleotide transhydrogenase	1404	15	12.1045	0.236754
>60780|ID:45155236| putative Thiaminase	669	10	4.93905	0.0291513
>60781|ID:45155237| protein of unknown function	225	2	1.4208	0.41579
>60782|ID:45155238| protein of unknown function	561	6	4.90603	0.367482
>60783|ID:45155239| protein of unknown function	351	4	5.46155	0.796146
>60784|ID:45155240| conserved protein of unknown function	168	1	1.99904	0.866179
>60785|ID:45155241| conserved protein of unknown function	828	5	6.00625	0.716758
>60786|ID:45155242| conserved protein of unknown function	1074	4	6.24166	0.86984
>60787|ID:45155243| conserved membrane protein of unknown function	501	1	1.91708	0.853508
>60788|ID:45155244| conserved exported protein of unknown function	978	9	8.35906	0.457655
>60789|ID:45155245|thiD| Hydroxymethylpyrimidine/phosphomethylpyrimidine kinase	795	6	7.0911	0.711945
>60790|ID:45155246| conserved membrane protein of unknown function	1293	4	6.29326	0.873727
>60791|ID:45155247| conserved protein of unknown function	819	6	7.06642	0.708821
>60792|ID:45155248| conserved protein of unknown function	180	0	1.25517	1
>60793|ID:45155249| conserved exported protein of unknown function	1260	7	9.69395	0.850364
>60794|ID:45155250| conserved exported protein of unknown function	849	6	5.30388	0.437368
>60795|ID:45155251| conserved protein of unknown function	660	3	4.08489	0.774986
>60796|ID:45155252| conserved protein of unknown function	534	2	3.14827	0.822793
>60797|ID:45155253|prmA| Ribosomal protein L11 methyltransferase	936	7	5.51954	0.316812
>60798|ID:45155254| putative DNA mismatch repair protein, MutS family	1827	19	12.4024	0.0481756
>60799|ID:45155255| putative fused MFS-type Permease and bifunctional Acyl-[acyl-carrier-protein]-phospholipid O-acyltransferase/Acyl-[acyl-carrier-protein] synthetase	3405	28	19.497	0.0403411
>60800|ID:45155256| putative Amidohydrolase	1041	12	8.85535	0.182324
>60801|ID:45155257| putative RNA polymerase sigma factor	498	4	4.67055	0.686916
>60802|ID:45155258| conserved protein of unknown function	1299	8	11.6103	0.893095
>60803|ID:45155259| conserved membrane protein of unknown function	363	1	1.39729	0.753404
>60804|ID:45155260| conserved protein of unknown function	996	17	10.4128	0.0363539
>60805|ID:45155261| transposase	1251	7	7.33921	0.600073
>60806|ID:45155262| conserved protein of unknown function	420	3	3.89949	0.74817
>60807|ID:45155263| protein of unknown function	420	5	4.13589	0.397823
>60808|ID:45155264| protein of unknown function	117	1	0.59522	0.449418
>60809|ID:45155265| conserved membrane protein of unknown function	2280	22	17.9053	0.193627
>60810|ID:45155266| conserved protein of unknown function	441	4	3.20319	0.398356
>60811|ID:45155267| conserved protein of unknown function	396	3	3.21379	0.624001
>60812|ID:45155268| putative Universal stress protein	855	5	6.05678	0.723436
>60813|ID:45155269| putative ATP-dependent DNA helicase Lhr	4476	38	24.2907	0.00588542
>60814|ID:45155270| conserved protein of unknown function	201	0	1.10966	1
>60815|ID:45155271| putative Response regulator	420	3	3.1973	0.620495
>60816|ID:45155272| Response regulator, LuxR family	645	8	4.63513	0.0973733
>60817|ID:45155273| putative Histidine kinase	1143	8	7.17664	0.42767
>60818|ID:45155274| putative NAD-dependent epimerase/dehydratase	903	3	7.22385	0.975382
>60819|ID:45155275| conserved membrane protein of unknown function	1494	10	6.012	0.0843344
>60820|ID:45155276|pucG| Purine catabolism protein PucG	1218	11	8.09618	0.193126
>60821|ID:45155277| conserved protein of unknown function	603	9	5.54486	0.108502
>60822|ID:45155278| protein of unknown function	1008	3	5.3601	0.903187
>60823|ID:45155279| putative Imidazolonepropionase	1209	11	7.6825	0.153222
>60824|ID:45155280| conserved protein of unknown function	639	6	5.60276	0.489059
>60825|ID:45155281| Major facilitator superfamily transporter	1281	6	7.08603	0.710866
>60826|ID:45155282| fragment of putative allophanate hydrolase subunit 1 and 2 (part 1)	756	6	5.46394	0.46518
>60827|ID:45155283|ybgL| putative lactam utilization protein, UPF0271 family	777	3	5.4678	0.910386
>60828|ID:45155284| fragment of putative allophanate hydrolase subunit 1 and 2 (part 2)	996	7	6.63209	0.494494
>60829|ID:45155285| protein of unknown function	99	0	0.708564	1
>60830|ID:45155286| conserved protein of unknown function	201	2	2.05073	0.608993
>60831|ID:45155287| conserved protein of unknown function	2670	27	18.0481	0.0285793
>60832|ID:45155288| conserved exported protein of unknown function	318	2	3.03871	0.807995
>60833|ID:45155289| conserved protein of unknown function	744	2	5.36855	0.970712
>60834|ID:45155290| protein of unknown function	636	4	3.69909	0.506084
>60835|ID:45155291| conserved protein of unknown function	774	6	5.89769	0.538313
>60836|ID:45155292| protein of unknown function	1026	6	6.45531	0.625106
>60837|ID:45155293| conserved exported protein of unknown function	414	5	4.60599	0.488529
>60838|ID:45155294| conserved exported protein of unknown function	738	3	5.42382	0.907619
>60839|ID:45155295| putative Mercuric reductase	1554	17	11.0221	0.056083
>60840|ID:45155296| conserved membrane protein of unknown function	768	5	4.48863	0.466011
>60841|ID:45155297| Oxidoreductase, molybdopterin binding	645	8	6.34378	0.304077
>60842|ID:45155298| putative Muconate cycloisomerase	1122	10	8.07427	0.292212
>60843|ID:45155299| conserved protein of unknown function	804	9	7.39383	0.323124
>60844|ID:45155300| conserved protein of unknown function	222	1	1.68143	0.815095
>60845|ID:45155301| putative 3-hydroxyisobutyrate dehydrogenase	900	7	7.30319	0.595176
>60846|ID:45155302| conserved protein of unknown function	465	2	2.26703	0.662204
>60847|ID:45155303| conserved protein of unknown function	552	2	3.27809	0.839558
>60848|ID:45155304| conserved protein of unknown function	987	8	5.69977	0.215331
>60849|ID:45155305| protein of unknown function	195	1	1.20559	0.701622
>60850|ID:45155306| protein of unknown function	132	0	1.09566	1
>60851|ID:45155307| conserved protein of unknown function	507	3	3.18291	0.617304
>60852|ID:45155308| putative Glycogen debranching enzyme (Archaeal type)	1986	10	10.7723	0.634827
>60853|ID:45155309| conserved protein of unknown function	2676	21	19.7547	0.419049
>60854|ID:45155310| conserved protein of unknown function	186	3	1.90727	0.298109
>60855|ID:45155311| conserved exported protein of unknown function	1065	16	9.18673	0.025344
>60856|ID:45155312|coaE| Dephospho-CoA kinase	603	5	4.59916	0.487042
>60857|ID:45155313|trxB| thioredoxin reductase, FAD/NAD(P)-binding	915	10	7.80712	0.259129
>60858|ID:45155314|thiI| putative tRNA sulfurtransferase	1179	21	10.1984	0.00190203
>60859|ID:45155315| conserved protein of unknown function	603	6	3.43448	0.133271
>60860|ID:45155316| putative Response regulator	882	6	5.0504	0.392908
>60861|ID:45155317| protein of unknown function	228	1	2.38757	0.909312
>60863|ID:45155319| conserved protein of unknown function	375	1	2.738	0.935952
>60862|ID:45155318|queG| Epoxyqueuosine reductase	1032	10	7.7728	0.255055
>60864|ID:45155320|zraR| Transcriptional regulatory protein ZraR	1386	17	12.0448	0.10279
>60865|ID:45155321| putative Histidine kinase	1941	15	14.6054	0.493691
>60866|ID:45155322| putative Peptidase M48, Ste24p	846	9	6.45233	0.202094
>60867|ID:45155323| conserved protein of unknown function	513	3	3.55837	0.690798
>60868|ID:45155324| putative Adenylate cyclase with CHASE2 sensor domain	2139	19	14.6824	0.158074
>60870|ID:45155326| protein of unknown function	102	0	0.724237	1
>60869|ID:45155325| conserved protein of unknown function	201	2	1.43279	0.419971
>60871|ID:45155327| conserved protein of unknown function	1614	10	9.88372	0.527785
>60872|ID:45155328| conserved exported protein of unknown function	780	6	5.34464	0.444488
>60873|ID:45155329| conserved exported protein of unknown function	510	5	3.59911	0.293116
>60874|ID:45155330| conserved exported protein of unknown function	396	5	3.33047	0.242455
>60875|ID:45155331| conserved protein of unknown function	330	3	2.54115	0.467236
>60876|ID:45155332| Response regulator, LuxR family	645	4	4.85319	0.714803
>60877|ID:45155333| putative Sensor histidine kinase	2307	16	14.3222	0.362629
>60878|ID:45155334|mutS| Endonuclease MutS2	2433	20	16.7472	0.242814
>60879|ID:45155335|gapA| glyceraldehyde-3-phosphate dehydrogenase A	1008	13	9.5533	0.1671
>60880|ID:45155336|pgk| phosphoglycerate kinase	1200	13	11.599	0.378054
>60881|ID:45155337|tpiA| Triosephosphate isomerase	780	6	6.82889	0.677988
>60882|ID:45155338|secG| Preprotein translocase, membrane subunit SecG	354	2	3.72943	0.887763
>60883|ID:45155339|ilvE| Branched-chain-amino-acid aminotransferase	915	8	8.70395	0.64133
>60884|ID:45155340|rplU| 50S ribosomal protein L21	315	2	2.91148	0.788651
>60885|ID:45155341|rpmA| 50S ribosomal protein L27	264	3	2.46377	0.447429
>60886|ID:45155342|obgE| GTPase involved in cell partioning and DNA repair	1032	14	8.98755	0.0723445
>60887|ID:45155343|proB| Glutamate 5-kinase	1122	11	9.50653	0.355217
>60888|ID:45155344| protein of unknown function	264	2	1.83462	0.548248
>60889|ID:45155345|nadD| putative nicotinate-nucleotide adenylyltransferase	681	5	5.29892	0.611141
>60890|ID:45155346|rsfS| Ribosomal silencing factor RsfS	423	2	3.60754	0.876148
>60891|ID:45155347| conserved protein of unknown function	1401	23	14.1918	0.0186361
>60892|ID:45155348|bioB| Biotin synthase	1032	9	8.7615	0.512973
>60893|ID:45155349| putative ABC transporter, permease component	2646	13	12.2688	0.454819
>60894|ID:45155350| conserved protein of unknown function	336	7	3.81772	0.0913682
>60895|ID:45155351|pyrDA| Dihydroorotate dehydrogenase A (fumarate)	927	10	6.01279	0.0841318
>60896|ID:45155352|lolD| Lipoprotein-releasing system ATP-binding protein LolD	762	4	4.66521	0.685625
>60897|ID:45155353| protein of unknown function	237	1	1.97976	0.863055
>60898|ID:45155354| putative Phosphoribosyltransferase	813	3	5.35882	0.903246
>60899|ID:45155355| putative Regulatory protein, FmdB family	345	4	3.39931	0.441928
>60900|ID:45155356|mraZ| Protein MraZ	441	2	4.29709	0.928863
>60901|ID:45155357| putative Crossover junction endodeoxyribonuclease RusA	510	6	3.99183	0.212971
>60902|ID:45155358| putative Metal dependent phosphohydrolase	1239	11	10.0039	0.417454
>60903|ID:45155359|macB| fragment of macrolide transport protein (ABC superfamily, atp_bind (N-terminal), membrane (C-terminal)) (part 2)	1236	6	8.02976	0.812371
>60904|ID:45155360|macB| fragment of macrolide transport protein (ABC superfamily, atp_bind (N-terminal), membrane (C-terminal)) (part 1)	711	5	5.72171	0.676991
>60905|ID:45155361| protein of unknown function	429	4	5.58493	0.809597
>60906|ID:45155362|macA| putative Efflux transporter, RND family, MFP subunit, Macrolide-specific efflux protein	1275	14	9.26919	0.0874576
>60907|ID:45155363| conserved protein of unknown function	729	5	6.15314	0.736083
>60908|ID:45155364|uppP| Undecaprenyl-diphosphatase	876	7	5.1466	0.259172
>60909|ID:45155365| conserved protein of unknown function	267	3	3.09601	0.599373
>60910|ID:45155366| protein of unknown function	357	4	2.37893	0.216448
>60911|ID:45155367|lspA| Lipoprotein signal peptidase	522	5	2.80285	0.152261
>60912|ID:45155368|ileS| isoleucyl-tRNA synthetase	2832	25	21.4068	0.244813
>60913|ID:45155369| protein of unknown function	186	1	1.36201	0.745157
>60914|ID:45155370|nadA| Quinolinate synthase A	1089	10	7.91511	0.272412
>60915|ID:45155371| protein of unknown function	342	5	2.13187	0.0647322
>60916|ID:45155372| conserved protein of unknown function	225	3	1.57311	0.209325
>60917|ID:45155373| protein of unknown function	120	0	0.636325	1
>60918|ID:45155374| protein of unknown function	1284	11	15.1236	0.888838
>60919|ID:45155375| protein of unknown function	99	0	1.2659	1
>60920|ID:45155376| protein of unknown function	123	1	1.99209	0.865852
>60921|ID:45155377| protein of unknown function	342	2	2.73723	0.759263
>60922|ID:45155378| conserved protein of unknown function	330	4	4.08909	0.585047
>60923|ID:45155379| protein of unknown function	234	4	2.40302	0.221252
>60924|ID:45155380| Addiction module killer protein	336	2	2.88357	0.784093
>60925|ID:45155381| conserved protein of unknown function	321	3	2.83808	0.540459
>60926|ID:45155382| conserved protein of unknown function	282	4	2.28361	0.196732
>60927|ID:45155383|yhfO| Uncharacterized N-acetyltransferase YhfO	453	6	3.20409	0.105141
>60928|ID:45155384| conserved protein of unknown function	2253	20	16.9558	0.259467
>60929|ID:45155385| conserved protein of unknown function	300	0	2.0314	1
>60930|ID:45155386| protein of unknown function	126	1	1.06584	0.657157
>60931|ID:45155387|thiC| hydroxymethylpyrimidine moiety synthesis in thiamin biosynthesis	1917	25	17.9528	0.0658037
>60932|ID:45155388| putative ribose 1,5-bisphosphate isomerase	810	5	6.52963	0.780758
>60933|ID:45155389| conserved protein of unknown function	516	4	5.33019	0.779791
>60934|ID:45155390| conserved protein of unknown function	414	6	4.34849	0.270844
>60935|ID:45155391| putative Aminomethyltransferase	1092	9	8.52265	0.480289
>60936|ID:45155392| conserved protein of unknown function	483	2	4.35832	0.932265
>60937|ID:45155393| conserved membrane protein of unknown function	255	3	0.944641	0.0700614
>60938|ID:45155394| protein of unknown function	237	1	1.95711	0.859892
>60939|ID:45155395| conserved protein of unknown function	279	1	2.00126	0.865817
>60940|ID:45155396| conserved protein of unknown function	357	3	3.76106	0.726303
>60941|ID:45155397| conserved protein of unknown function	246	2	2.17158	0.63975
>60942|ID:45155398| protein of unknown function	153	3	1.62595	0.222835
>60943|ID:45155399| conserved protein of unknown function	408	0	2.44431	1
>60944|ID:45155400| conserved protein of unknown function	393	2	3.1294	0.820536
>60945|ID:45155401| Response regulator, LuxR family	321	3	2.63065	0.489889
>60946|ID:45155402| conserved protein of unknown function	267	1	2.44498	0.914254
>60947|ID:45155403| Sigma-54 dependent DNA-binding response regulator	1395	12	9.31293	0.227777
>60948|ID:45155404| putative Hybrid histidine kinase	4023	30	25.6828	0.220639
>60949|ID:45155405| conserved protein of unknown function	846	6	6.60583	0.64705
>60950|ID:45155406| conserved protein of unknown function	285	1	1.02005	0.64009
>60951|ID:45155407| putative Oxidoreductase	1101	4	7.38217	0.936722
>60952|ID:45155408| putative uncharacterized transporter yedA	915	3	3.1876	0.617938
>60953|ID:45155409|mdmC| O-methyltransferase	651	8	4.25529	0.0671629
>60954|ID:45155410| Thermostable carboxypeptidase 1	1521	17	11.6317	0.081718
>60955|ID:45155411| protein of unknown function	264	3	2.7344	0.515703
>60956|ID:45155412| Response regulator, LuxR family	705	7	6.55627	0.482726
>60957|ID:45155413| conserved protein of unknown function	387	4	3.65595	0.497274
>60958|ID:45155414| conserved protein of unknown function	564	5	5.16548	0.588961
>60959|ID:45155415|fur| Ferric uptake regulation protein	462	5	4.76343	0.517795
>60960|ID:45155416| putative ABC transporter, periplasmic binding component, Fe3+ transport system	1032	15	9.68022	0.0669356
>60961|ID:45155417| putative ABC transporter, permease component, Fe3+ transport system	1605	6	8.67214	0.863598
>60962|ID:45155418| putative ABC transporter, ATP-binding component, Fe3+ transport system	1122	7	9.69117	0.850292
>60963|ID:45155419|exbB| Biopolymer transport protein ExbB	432	6	4.03049	0.21893
>60964|ID:45155420|exbD| Biopolymer transport protein ExbD	375	5	3.29151	0.235288
>60965|ID:45155421| conserved protein of unknown function	960	10	7.79232	0.257368
>60966|ID:45155422| conserved protein of unknown function	372	4	2.91686	0.334073
>60967|ID:45155423| putative Thiamine biosynthesis lipoprotein ApbE	1032	3	6.39015	0.953806
>60968|ID:45155424| protein of unknown function	180	4	1.67722	0.0888838
>60969|ID:45155425| Mu-like prophage FluMu protein com (modular protein)	180	2	2.08813	0.618993
>60970|ID:45155426| conserved exported protein of unknown function	1449	17	14.1686	0.258043
>60971|ID:45155427| conserved exported protein of unknown function	462	5	4.43371	0.455672
>60972|ID:45155428| conserved exported protein of unknown function	687	12	7.98978	0.109915
>60973|ID:45155429| conserved membrane protein of unknown function	519	2	3.75499	0.889611
>60974|ID:45155430| conserved protein of unknown function	756	5	7.37121	0.859542
>60975|ID:45155431| conserved protein of unknown function	564	7	5.81377	0.363657
>60976|ID:45155432|bfr| bacterioferritin, iron storage and detoxification protein	480	0	4.23654	1
>60977|ID:45155433|bfr| bacterioferritin, iron storage and detoxification protein	477	6	6.09544	0.570647
>60978|ID:45155434|topA| DNA topoisomerase 1	2340	14	23.3094	0.985347
>60979|ID:45155435|smf| conserved hypothetical protein	1137	9	6.40756	0.197038
[truncated: 2,626 more rows]
