# Supplementary material for: MazF Endoribonucleolytic Toxin Conserved in Nitrospira Specifically Cleaves the AACU, AACG, and AAUU Motifs
Source: Toxins (Basel). 2020 Apr 30;12(5):287. doi: 10.3390/toxins12050287 (PMC7291052; doi:10.3390/toxins12050287)
Supplement: Supplementary file 1 [file toxins-12-00287-s001.zip › supplementary materials/Table S1-S3/Table S3.xlsx]

## Sheet: Sheet1
Table S3. Cleavage specificities of MazF homologues.
Name	Microbes	RNA target	Cleavage specificity a	References
MazF-bs	Bacillus subtilis	mRNA	U/ACAU	37
MazF-cd	Clostridium difficile	mRNA	U/ACAU	28
MazFDR0417	Deinococcus radiodurans	mRNA	U/ACA	38
MazF-ec	Escherichia coli	16S rRNA, mRNA	/ACA, A/CA	11,15
MazF-hw	Haloquadra walsbyi	mRNA	UU/ACUCA	17
MazF-lp	Legionella pneumophila	mRNA	A/ACU	39
MazF-ms	Mycobacterium smegmatis	tRNA	CU/U, UU/U	40
MazF-mt1	Mycobacterium tuberculosis	mRNA	U/AC	41
MazF-mt3	Mycobacterium tuberculosis	16S/23S rRNA, mRNA	U/CCUU	29
MazF-mt6	Mycobacterium tuberculosis	23S rRNA, mRNA	UU/CCU	42
MazF-mt7	Mycobacterium tuberculosis	mRNA	U/CGCU	43
MazF-mt9	Mycobacterium tuberculosis	tRNA	UU/U	44
MazFne1	Nitrosomonas europaea	mRNA	U/GG	19
MazFNE1811	Nitrosomonas europaea	mRNA	A/AU	18
MazFpp	Pseudomonas putida	mRNA	U/AC	26
MazFSa	Staphylococcus aureus	mRNA	U/ACAU	31
MazF-seq	Staphylococcus equorum	mRNA	U/ACAU	45
a Cleavage positions are shown with slash marks.
